# Supplementary material for: β-Hydroxybutyrate ameliorates lipopolysaccharide-induced liver injury through β-hydroxybutyrylation of the SOD2 protein in mice
Source: Redox Biol. 2025 Nov 27;88:103949. doi: 10.1016/j.redox.2025.103949 (PMC12704266; doi:10.1016/j.redox.2025.103949)
Supplement: Multimedia component 1 [file mmc1.xlsx]

## Sheet: Sheet1
Table S1 the Kbhb-modified proteins enriched in the Oxidative stress and redox pathway
Protein accession	Position	Amino acid	β-OHB/Con Ratio	β-OHB/Con P value	Regulated Type	Protein description	Gene name	Localization probability	PEP	Score	Charge	Modified sequence	Mass error [ppm]	Intensity Con 1	Intensity Con 2	Intensity Con 3	Intensity β-OHB 1	Intensity β-OHB 2	Intensity β-OHB 3	Con 1	Con 2	Con 3	β-OHB 1	β-OHB 2	β-OHB 3	Subcellular localization	KEGG KO No.	KEGG Gene	KEGG pathway	Biological Process	Cellular Component	Molecular Function	Pfam ID	Domain description	KOG category	KOG NO.	KOG description	WikiPathways	externalDetailsURL	Is_TF	Reactome pathway	Reactome link	HallMark	msigdbURL
D3Z7P3	169	K	1.77187	0.00135587	Up	Glutaminase kidney isoform, mitochondrial OS=Mus musculus OX=10090 GN=Gls PE=1 SV=1	Gls	1	8.04279e-13	120.33	2	FITALK(1)STGLR	-1.4957	62919	52836	56887	115320	0	109180	0.817381	0.722173	0.743748	1.36605		1.33109	mitochondria	K01425	glsA; glutaminase [EC:3.5.1.2]	mmu05206 MicroRNAs in cancer; mmu05230 Central carbon metabolism in cancer; mmu00250 Alanine, aspartate and glutamate metabolism; mmu01100 Metabolic pathways; mmu00470 D-Amino acid metabolism; mmu04964 Proximal tubule bicarbonate reclamation; mmu04727 GABAergic synapse; mmu04724 Glutamatergic synapse; mmu00220 Arginine biosynthesis	GO:0001967 suckling behavior; GO:0002087 regulation of respiratory gaseous exchange by nervous system process; GO:0003008 system process; GO:0006082 organic acid metabolic process; GO:0006520 cellular amino acid metabolic process; GO:0006536 glutamate metabolic process; GO:0006537 glutamate biosynthetic process; GO:0006541 glutamine metabolic process; GO:0006543 glutamine catabolic process; GO:00…	GO:0005622 intracellular anatomical structure; GO:0005737 cytoplasm; GO:0005739 mitochondrion; GO:0005759 mitochondrial matrix; GO:0005829 cytosol; GO:0031974 membrane-enclosed lumen; GO:0043226 organelle; GO:0043227 membrane-bounded organelle; GO:0043229 intracellular organelle; GO:0043231 intracellular membrane-bounded organelle; GO:0043233 organelle lumen; GO:0070013 intracellular organelle lu…	GO:0003824 catalytic activity; GO:0004359 glutaminase activity; GO:0005488 binding; GO:0005515 protein binding; GO:0016787 hydrolase activity; GO:0016810 hydrolase activity, acting on carbon-nitrogen (but not peptide) bonds; GO:0016811 hydrolase activity, acting on carbon-nitrogen (but not peptide) bonds, in linear amides; GO:0042802 identical protein binding;	PF17959; PF04960	PF17959 EF-hand domain; PF04960 Glutaminase	E	KOG0506	Glutaminase (contains ankyrin repeat)	WP4466 Oxidative stress and redox pathway;WP662 Amino acid metabolism	http://www.wikipathways.org/instance/WP4466_r116840;http://www.wikipathways.org/instance/WP662_r122074		R-MMU-112310 Neurotransmitter release cycle;R-MMU-112315 Transmission across Chemical Synapses;R-MMU-112316 Neuronal System;R-MMU-1430728 Metabolism;R-MMU-210500 Glutamate Neurotransmitter Release Cycle;R-MMU-212436 Generic Transcription Pathway;R-MMU-3700989 Transcriptional Regulation by TP53;R-MMU-5628897 TP53 Regulates Metabolic Genes;R-MMU-71291 Metabolism of amino acids and derivatives;R-MMU…	https://reactome.org/PathwayBrowser/#/R-MMU-112310;https://reactome.org/PathwayBrowser/#/R-MMU-112315;https://reactome.org/PathwayBrowser/#/R-MMU-112316;https://reactome.org/PathwayBrowser/#/R-MMU-1430728;https://reactome.org/PathwayBrowser/#/R-MMU-210500;https://reactome.org/PathwayBrowser/#/R-MMU-212436;https://reactome.org/PathwayBrowser/#/R-MMU-3700989;https://reactome.org/PathwayBrowser/#/R-…	HALLMARK UV RESPONSE UP	http://www.gsea-msigdb.org/gsea/msigdb/mouse/geneset/HALLMARK_UV_RESPONSE_UP
D3Z7P3	163	K	1.69472	0.000428648	Up	Glutaminase kidney isoform, mitochondrial OS=Mus musculus OX=10090 GN=Gls PE=1 SV=1	Gls	1	1.60393e-05	101.48	2	IPVHK(1)FITALK	0.65682	129050	110890	111960	213060	216670	227360	0.791846	0.715886	0.691378	1.19208	1.22557	1.30923	mitochondria	K01425	glsA; glutaminase [EC:3.5.1.2]	mmu05206 MicroRNAs in cancer; mmu05230 Central carbon metabolism in cancer; mmu00250 Alanine, aspartate and glutamate metabolism; mmu01100 Metabolic pathways; mmu00470 D-Amino acid metabolism; mmu04964 Proximal tubule bicarbonate reclamation; mmu04727 GABAergic synapse; mmu04724 Glutamatergic synapse; mmu00220 Arginine biosynthesis	GO:0001967 suckling behavior; GO:0002087 regulation of respiratory gaseous exchange by nervous system process; GO:0003008 system process; GO:0006082 organic acid metabolic process; GO:0006520 cellular amino acid metabolic process; GO:0006536 glutamate metabolic process; GO:0006537 glutamate biosynthetic process; GO:0006541 glutamine metabolic process; GO:0006543 glutamine catabolic process; GO:00…	GO:0005622 intracellular anatomical structure; GO:0005737 cytoplasm; GO:0005739 mitochondrion; GO:0005759 mitochondrial matrix; GO:0005829 cytosol; GO:0031974 membrane-enclosed lumen; GO:0043226 organelle; GO:0043227 membrane-bounded organelle; GO:0043229 intracellular organelle; GO:0043231 intracellular membrane-bounded organelle; GO:0043233 organelle lumen; GO:0070013 intracellular organelle lu…	GO:0003824 catalytic activity; GO:0004359 glutaminase activity; GO:0005488 binding; GO:0005515 protein binding; GO:0016787 hydrolase activity; GO:0016810 hydrolase activity, acting on carbon-nitrogen (but not peptide) bonds; GO:0016811 hydrolase activity, acting on carbon-nitrogen (but not peptide) bonds, in linear amides; GO:0042802 identical protein binding;	PF17959; PF04960	PF17959 EF-hand domain; PF04960 Glutaminase	E	KOG0506	Glutaminase (contains ankyrin repeat)	WP4466 Oxidative stress and redox pathway;WP662 Amino acid metabolism	http://www.wikipathways.org/instance/WP4466_r116840;http://www.wikipathways.org/instance/WP662_r122074		R-MMU-112310 Neurotransmitter release cycle;R-MMU-112315 Transmission across Chemical Synapses;R-MMU-112316 Neuronal System;R-MMU-1430728 Metabolism;R-MMU-210500 Glutamate Neurotransmitter Release Cycle;R-MMU-212436 Generic Transcription Pathway;R-MMU-3700989 Transcriptional Regulation by TP53;R-MMU-5628897 TP53 Regulates Metabolic Genes;R-MMU-71291 Metabolism of amino acids and derivatives;R-MMU…	https://reactome.org/PathwayBrowser/#/R-MMU-112310;https://reactome.org/PathwayBrowser/#/R-MMU-112315;https://reactome.org/PathwayBrowser/#/R-MMU-112316;https://reactome.org/PathwayBrowser/#/R-MMU-1430728;https://reactome.org/PathwayBrowser/#/R-MMU-210500;https://reactome.org/PathwayBrowser/#/R-MMU-212436;https://reactome.org/PathwayBrowser/#/R-MMU-3700989;https://reactome.org/PathwayBrowser/#/R-…	HALLMARK UV RESPONSE UP	http://www.gsea-msigdb.org/gsea/msigdb/mouse/geneset/HALLMARK_UV_RESPONSE_UP
D3Z7P3	297	K	1.54241	0.00062824	Up	Glutaminase kidney isoform, mitochondrial OS=Mus musculus OX=10090 GN=Gls PE=1 SV=1	Gls	1	2.58567e-07	86.729	3	PLK(1)YAIAVNDLGTEYVHR	0.44692	21770	17898	21092	35038	34379	33803	0.821935	0.710971	0.801432	1.20625	1.19654	1.19772	mitochondria	K01425	glsA; glutaminase [EC:3.5.1.2]	mmu05206 MicroRNAs in cancer; mmu05230 Central carbon metabolism in cancer; mmu00250 Alanine, aspartate and glutamate metabolism; mmu01100 Metabolic pathways; mmu00470 D-Amino acid metabolism; mmu04964 Proximal tubule bicarbonate reclamation; mmu04727 GABAergic synapse; mmu04724 Glutamatergic synapse; mmu00220 Arginine biosynthesis	GO:0001967 suckling behavior; GO:0002087 regulation of respiratory gaseous exchange by nervous system process; GO:0003008 system process; GO:0006082 organic acid metabolic process; GO:0006520 cellular amino acid metabolic process; GO:0006536 glutamate metabolic process; GO:0006537 glutamate biosynthetic process; GO:0006541 glutamine metabolic process; GO:0006543 glutamine catabolic process; GO:00…	GO:0005622 intracellular anatomical structure; GO:0005737 cytoplasm; GO:0005739 mitochondrion; GO:0005759 mitochondrial matrix; GO:0005829 cytosol; GO:0031974 membrane-enclosed lumen; GO:0043226 organelle; GO:0043227 membrane-bounded organelle; GO:0043229 intracellular organelle; GO:0043231 intracellular membrane-bounded organelle; GO:0043233 organelle lumen; GO:0070013 intracellular organelle lu…	GO:0003824 catalytic activity; GO:0004359 glutaminase activity; GO:0005488 binding; GO:0005515 protein binding; GO:0016787 hydrolase activity; GO:0016810 hydrolase activity, acting on carbon-nitrogen (but not peptide) bonds; GO:0016811 hydrolase activity, acting on carbon-nitrogen (but not peptide) bonds, in linear amides; GO:0042802 identical protein binding;	PF17959; PF04960	PF17959 EF-hand domain; PF04960 Glutaminase	E	KOG0506	Glutaminase (contains ankyrin repeat)	WP4466 Oxidative stress and redox pathway;WP662 Amino acid metabolism	http://www.wikipathways.org/instance/WP4466_r116840;http://www.wikipathways.org/instance/WP662_r122074		R-MMU-112310 Neurotransmitter release cycle;R-MMU-112315 Transmission across Chemical Synapses;R-MMU-112316 Neuronal System;R-MMU-1430728 Metabolism;R-MMU-210500 Glutamate Neurotransmitter Release Cycle;R-MMU-212436 Generic Transcription Pathway;R-MMU-3700989 Transcriptional Regulation by TP53;R-MMU-5628897 TP53 Regulates Metabolic Genes;R-MMU-71291 Metabolism of amino acids and derivatives;R-MMU…	https://reactome.org/PathwayBrowser/#/R-MMU-112310;https://reactome.org/PathwayBrowser/#/R-MMU-112315;https://reactome.org/PathwayBrowser/#/R-MMU-112316;https://reactome.org/PathwayBrowser/#/R-MMU-1430728;https://reactome.org/PathwayBrowser/#/R-MMU-210500;https://reactome.org/PathwayBrowser/#/R-MMU-212436;https://reactome.org/PathwayBrowser/#/R-MMU-3700989;https://reactome.org/PathwayBrowser/#/R-…	HALLMARK UV RESPONSE UP	http://www.gsea-msigdb.org/gsea/msigdb/mouse/geneset/HALLMARK_UV_RESPONSE_UP
O08709	56	K	1.74464	0.00158843	Up	Peroxiredoxin-6 OS=Mus musculus OX=10090 GN=Prdx6 PE=1 SV=3	Prdx6	1	0.000166388	83.438	2	AAK(1)LAPEFAK	-0.15646	353610	278730	289550	582400	619780	598050	0.820654	0.658394	0.673877	1.21102	1.30814	1.23692	cytoplasm	K11188	PRDX6; peroxiredoxin 6 [EC:1.11.1.7 1.11.1.27 3.1.1.-]	mmu00480 Glutathione metabolism; mmu01100 Metabolic pathways	GO:0000302 response to reactive oxygen species; GO:0001775 cell activation; GO:0002252 immune effector process; GO:0002263 cell activation involved in immune response; GO:0002274 myeloid leukocyte activation; GO:0002275 myeloid cell activation involved in immune response; GO:0002283 neutrophil activation involved in immune response; GO:0002366 leukocyte activation involved in immune response; GO:…	GO:0000323 lytic vacuole; GO:0005576 extracellular region; GO:0005615 extracellular space; GO:0005622 intracellular anatomical structure; GO:0005634 nucleus; GO:0005737 cytoplasm; GO:0005764 lysosome; GO:0005766 primary lysosome; GO:0005773 vacuole; GO:0005775 vacuolar lumen; GO:0005829 cytosol; GO:0012505 endomembrane system; GO:0030141 secretory granule; GO:0031410 cytoplasmic vesicle; GO:00319…	GO:0003824 catalytic activity; GO:0004601 peroxidase activity; GO:0004602 glutathione peroxidase activity; GO:0004620 phospholipase activity; GO:0004623 phospholipase A2 activity; GO:0005488 binding; GO:0005515 protein binding; GO:0016209 antioxidant activity; GO:0016298 lipase activity; GO:0016491 oxidoreductase activity; GO:0016684 oxidoreductase activity, acting on peroxide as acceptor; GO:001…	PF00578	PF00578 AhpC/TSA family	O	KOG0854	Alkyl hydroperoxide reductase, thiol specific antioxidant and related enzymes	WP4466 Oxidative stress and redox pathway	http://www.wikipathways.org/instance/WP4466_r116840		R-MMU-168249 Innate Immune System;R-MMU-168256 Immune System;R-MMU-2262752 Cellular responses to stress;R-MMU-3299685 Detoxification of Reactive Oxygen Species;R-MMU-6798695 Neutrophil degranulation;R-MMU-8953897 Cellular responses to stimuli;R-MMU-9711123 Cellular response to chemical stress	https://reactome.org/PathwayBrowser/#/R-MMU-168249;https://reactome.org/PathwayBrowser/#/R-MMU-168256;https://reactome.org/PathwayBrowser/#/R-MMU-2262752;https://reactome.org/PathwayBrowser/#/R-MMU-3299685;https://reactome.org/PathwayBrowser/#/R-MMU-6798695;https://reactome.org/PathwayBrowser/#/R-MMU-8953897;https://reactome.org/PathwayBrowser/#/R-MMU-9711123	HALLMARK FATTY ACID METABOLISM;HALLMARK REACTIVE OXIGEN SPECIES PATHWAY	http://www.gsea-msigdb.org/gsea/msigdb/mouse/geneset/HALLMARK_FATTY_ACID_METABOLISM;http://www.gsea-msigdb.org/gsea/msigdb/mouse/geneset/HALLMARK_REACTIVE_OXIGEN_SPECIES_PATHWAY
O08807	105	K	1.96317	0.0120675	Up	Peroxiredoxin-4 OS=Mus musculus OX=10090 GN=Prdx4 PE=1 SV=1	Prdx4	1	0.000343544	106.93	2	ELK(1)LTDYR	0.24876	93240	56934	57272	128290	138240	134860	0.902713	0.556524	0.568977	1.26304	1.40035	1.31832	mitochondria	K03386			GO:0000003 reproduction; GO:0001775 cell activation; GO:0002252 immune effector process; GO:0002263 cell activation involved in immune response; GO:0002274 myeloid leukocyte activation; GO:0002275 myeloid cell activation involved in immune response; GO:0002283 neutrophil activation involved in immune response; GO:0002366 leukocyte activation involved in immune response; GO:0002376 immune system p…	GO:0005576 extracellular region; GO:0005615 extracellular space; GO:0005622 intracellular anatomical structure; GO:0005737 cytoplasm; GO:0005783 endoplasmic reticulum; GO:0005790 smooth endoplasmic reticulum; GO:0005829 cytosol; GO:0012505 endomembrane system; GO:0030141 secretory granule; GO:0031410 cytoplasmic vesicle; GO:0031974 membrane-enclosed lumen; GO:0031982 vesicle; GO:0031983 vesicle l…	GO:0003824 catalytic activity; GO:0004601 peroxidase activity; GO:0005488 binding; GO:0005515 protein binding; GO:0008379 thioredoxin peroxidase activity; GO:0016209 antioxidant activity; GO:0016491 oxidoreductase activity; GO:0016684 oxidoreductase activity, acting on peroxide as acceptor; GO:0042802 identical protein binding; GO:0042803 protein homodimerization activity; GO:0046983 protein dime…	PF00578	PF00578 AhpC/TSA family	O	KOG0852	Alkyl hydroperoxide reductase, thiol specific antioxidant and related enzymes	WP4466 Oxidative stress and redox pathway	http://www.wikipathways.org/instance/WP4466_r116840		R-MMU-168249 Innate Immune System;R-MMU-168256 Immune System;R-MMU-6798695 Neutrophil degranulation	https://reactome.org/PathwayBrowser/#/R-MMU-168249;https://reactome.org/PathwayBrowser/#/R-MMU-168256;https://reactome.org/PathwayBrowser/#/R-MMU-6798695	HALLMARK E2F TARGETS;HALLMARK MYC TARGETS V1;HALLMARK REACTIVE OXIGEN SPECIES PATHWAY	http://www.gsea-msigdb.org/gsea/msigdb/mouse/geneset/HALLMARK_E2F_TARGETS;http://www.gsea-msigdb.org/gsea/msigdb/mouse/geneset/HALLMARK_MYC_TARGETS_V1;http://www.gsea-msigdb.org/gsea/msigdb/mouse/geneset/HALLMARK_REACTIVE_OXIGEN_SPECIES_PATHWAY
O08807	211	K	1.84393	8.24232e-05	Up	Peroxiredoxin-4 OS=Mus musculus OX=10090 GN=Prdx4 PE=1 SV=1	Prdx4	1	0.000753199	55.235	2	GLFIIDDK(1)GVLR	-2.2583	154080	140120	133070	264760	255940	257240	0.753583	0.69191	0.667836	1.31679	1.30972	1.27033	mitochondria	K03386			GO:0000003 reproduction; GO:0001775 cell activation; GO:0002252 immune effector process; GO:0002263 cell activation involved in immune response; GO:0002274 myeloid leukocyte activation; GO:0002275 myeloid cell activation involved in immune response; GO:0002283 neutrophil activation involved in immune response; GO:0002366 leukocyte activation involved in immune response; GO:0002376 immune system p…	GO:0005576 extracellular region; GO:0005615 extracellular space; GO:0005622 intracellular anatomical structure; GO:0005737 cytoplasm; GO:0005783 endoplasmic reticulum; GO:0005790 smooth endoplasmic reticulum; GO:0005829 cytosol; GO:0012505 endomembrane system; GO:0030141 secretory granule; GO:0031410 cytoplasmic vesicle; GO:0031974 membrane-enclosed lumen; GO:0031982 vesicle; GO:0031983 vesicle l…	GO:0003824 catalytic activity; GO:0004601 peroxidase activity; GO:0005488 binding; GO:0005515 protein binding; GO:0008379 thioredoxin peroxidase activity; GO:0016209 antioxidant activity; GO:0016491 oxidoreductase activity; GO:0016684 oxidoreductase activity, acting on peroxide as acceptor; GO:0042802 identical protein binding; GO:0042803 protein homodimerization activity; GO:0046983 protein dime…	PF00578	PF00578 AhpC/TSA family	O	KOG0852	Alkyl hydroperoxide reductase, thiol specific antioxidant and related enzymes	WP4466 Oxidative stress and redox pathway	http://www.wikipathways.org/instance/WP4466_r116840		R-MMU-168249 Innate Immune System;R-MMU-168256 Immune System;R-MMU-6798695 Neutrophil degranulation	https://reactome.org/PathwayBrowser/#/R-MMU-168249;https://reactome.org/PathwayBrowser/#/R-MMU-168256;https://reactome.org/PathwayBrowser/#/R-MMU-6798695	HALLMARK E2F TARGETS;HALLMARK MYC TARGETS V1;HALLMARK REACTIVE OXIGEN SPECIES PATHWAY	http://www.gsea-msigdb.org/gsea/msigdb/mouse/geneset/HALLMARK_E2F_TARGETS;http://www.gsea-msigdb.org/gsea/msigdb/mouse/geneset/HALLMARK_MYC_TARGETS_V1;http://www.gsea-msigdb.org/gsea/msigdb/mouse/geneset/HALLMARK_REACTIVE_OXIGEN_SPECIES_PATHWAY
O09131	197	K	2.03145	0.000237302	Up	Glutathione S-transferase omega-1 OS=Mus musculus OX=10090 GN=Gsto1 PE=1 SV=2	Gsto1	1	1.58628e-28	183.27	2	ECLAHTPK(1)LK	-0.4709	59106	49248	49912	119190	112840	120360	0.720329	0.617261	0.610791	1.3484	1.26676	1.34288	nucleus	K00799	GST; glutathione S-transferase [EC:2.5.1.18]	mmu05204 Chemical carcinogenesis - DNA adducts; mmu05418 Fluid shear stress and atherosclerosis; mmu01100 Metabolic pathways; mmu00983 Drug metabolism - other enzymes; mmu05208 Chemical carcinogenesis - reactive oxygen species; mmu00480 Glutathione metabolism; mmu05207 Chemical carcinogenesis - receptor activation; mmu01524 Platinum drug resistance; mmu00982 Drug metabolism - cytochrome P450; mmu…	GO:0000302 response to reactive oxygen species; GO:0005975 carbohydrate metabolic process; GO:0005996 monosaccharide metabolic process; GO:0006082 organic acid metabolic process; GO:0006518 peptide metabolic process; GO:0006575 cellular modified amino acid metabolic process; GO:0006725 cellular aromatic compound metabolic process; GO:0006726 eye pigment biosynthetic process; GO:0006728 pteridine …	GO:0005576 extracellular region; GO:0005604 basement membrane; GO:0005622 intracellular anatomical structure; GO:0005634 nucleus; GO:0005635 nuclear envelope; GO:0005737 cytoplasm; GO:0005739 mitochondrion; GO:0005829 cytosol; GO:0012505 endomembrane system; GO:0016020 membrane; GO:0030424 axon; GO:0031012 extracellular matrix; GO:0031090 organelle membrane; GO:0031965 nuclear membrane; GO:003196…	GO:0003824 catalytic activity; GO:0004364 glutathione transferase activity; GO:0004734 pyrimidodiazepine synthase activity; GO:0005488 binding; GO:0005515 protein binding; GO:0015036 disulfide oxidoreductase activity; GO:0015038 glutathione disulfide oxidoreductase activity; GO:0016209 antioxidant activity; GO:0016491 oxidoreductase activity; GO:0016645 oxidoreductase activity, acting on the CH-N…	PF13417; PF00043	PF13417 Glutathione S-transferase, N-terminal domain; PF00043 Glutathione S-transferase, C-terminal domain	O	KOG0406	Glutathione S-transferase	WP4466 Oxidative stress and redox pathway;WP1251 Metapathway biotransformation;WP385 Myometrial relaxation and contraction pathways	http://www.wikipathways.org/instance/WP4466_r116840;http://www.wikipathways.org/instance/WP1251_r94721;http://www.wikipathways.org/instance/WP385_r122794		R-MMU-1430728 Metabolism;R-MMU-156580 Phase II - Conjugation of compounds;R-MMU-156581 Methylation;R-MMU-156590 Glutathione conjugation;R-MMU-196836 Vitamin C (ascorbate) metabolism;R-MMU-196849 Metabolism of water-soluble vitamins and cofactors;R-MMU-196854 Metabolism of vitamins and cofactors;R-MMU-211859 Biological oxidations	https://reactome.org/PathwayBrowser/#/R-MMU-1430728;https://reactome.org/PathwayBrowser/#/R-MMU-156580;https://reactome.org/PathwayBrowser/#/R-MMU-156581;https://reactome.org/PathwayBrowser/#/R-MMU-156590;https://reactome.org/PathwayBrowser/#/R-MMU-196836;https://reactome.org/PathwayBrowser/#/R-MMU-196849;https://reactome.org/PathwayBrowser/#/R-MMU-196854;https://reactome.org/PathwayBrowser/#/R-M…	HALLMARK XENOBIOTIC METABOLISM;HALLMARK IL2 STAT5 SIGNALING	http://www.gsea-msigdb.org/gsea/msigdb/mouse/geneset/HALLMARK_XENOBIOTIC_METABOLISM;http://www.gsea-msigdb.org/gsea/msigdb/mouse/geneset/HALLMARK_IL2_STAT5_SIGNALING
O09172	94	K	1.67097	0.000610045	Up	Glutamate--cysteine ligase regulatory subunit OS=Mus musculus OX=10090 GN=Gclm PE=1 SV=1	Gclm	1	2.31548e-09	139.94	2	VSAK(1)LFIVGSNSSSSTR	-1.2293	85781	68933	73911	150050	157160	146440	0.791786	0.672724	0.733148	1.2117	1.27928	1.18126	mitochondria	K11205	GCLM; glutamate--cysteine ligase regulatory subunit	mmu04216 Ferroptosis; mmu00480 Glutathione metabolism; mmu00270 Cysteine and methionine metabolism; mmu01100 Metabolic pathways; mmu01240 Biosynthesis of cofactors	GO:0000096 sulfur amino acid metabolic process; GO:0001101 response to acid chemical; GO:0001678 cellular glucose homeostasis; GO:0001775 cell activation; GO:0003008 system process; GO:0003013 circulatory system process; GO:0003018 vascular process in circulatory system; GO:0003254 regulation of membrane depolarization; GO:0006082 organic acid metabolic process; GO:0006518 peptide metabolic proce…	GO:0005622 intracellular anatomical structure; GO:0005737 cytoplasm; GO:0005829 cytosol; GO:0017109 glutamate-cysteine ligase complex; GO:0032991 protein-containing complex; GO:1902494 catalytic complex;	GO:0003824 catalytic activity; GO:0004357 glutamate-cysteine ligase activity; GO:0005488 binding; GO:0005515 protein binding; GO:0016874 ligase activity; GO:0016879 ligase activity, forming carbon-nitrogen bonds; GO:0016881 acid-amino acid ligase activity; GO:0019899 enzyme binding; GO:0030234 enzyme regulator activity; GO:0035226 glutamate-cysteine ligase catalytic subunit binding; GO:0046982 pr…			E	KOG3023	Glutamate-cysteine ligase regulatory subunit	WP730 Glutathione and one-carbon metabolism;WP4466 Oxidative stress and redox pathway;WP1770 One-carbon metabolism and related pathways;WP1245 Transcriptional activation by Nfe2l2 in response to phytochemicals;WP164 Glutathione metabolism;WP662 Amino acid metabolism	http://www.wikipathways.org/instance/WP730_r116583;http://www.wikipathways.org/instance/WP4466_r116840;http://www.wikipathways.org/instance/WP1770_r116575;http://www.wikipathways.org/instance/WP1245_r116708;http://www.wikipathways.org/instance/WP164_r106858;http://www.wikipathways.org/instance/WP662_r122074		R-MMU-1430728 Metabolism;R-MMU-156580 Phase II - Conjugation of compounds;R-MMU-156590 Glutathione conjugation;R-MMU-174403 Glutathione synthesis and recycling;R-MMU-211859 Biological oxidations	https://reactome.org/PathwayBrowser/#/R-MMU-1430728;https://reactome.org/PathwayBrowser/#/R-MMU-156580;https://reactome.org/PathwayBrowser/#/R-MMU-156590;https://reactome.org/PathwayBrowser/#/R-MMU-174403;https://reactome.org/PathwayBrowser/#/R-MMU-211859	HALLMARK REACTIVE OXIGEN SPECIES PATHWAY;HALLMARK HEME METABOLISM;HALLMARK BILE ACID METABOLISM	http://www.gsea-msigdb.org/gsea/msigdb/mouse/geneset/HALLMARK_REACTIVE_OXIGEN_SPECIES_PATHWAY;http://www.gsea-msigdb.org/gsea/msigdb/mouse/geneset/HALLMARK_HEME_METABOLISM;http://www.gsea-msigdb.org/gsea/msigdb/mouse/geneset/HALLMARK_BILE_ACID_METABOLISM
O70145	390	K	1.97278	0.00311442	Up	Neutrophil cytosol factor 2 OS=Mus musculus OX=10090 GN=Ncf2 PE=1 SV=1	Ncf2	1	8.09623e-08	115.41	2	LALSPEHTK(1)LSYR	-0.87382	61930	43510	48811	98241	105250	102660	0.81717	0.570638	0.629214	1.2899	1.3659	1.32333	cytoplasm	K08010	NCF2; neutrophil cytosolic factor 2	mmu05140 Leishmaniasis; mmu05020 Prion disease; mmu05418 Fluid shear stress and atherosclerosis; mmu05417 Lipid and atherosclerosis; mmu05208 Chemical carcinogenesis - reactive oxygen species; mmu04613 Neutrophil extracellular trap formation; mmu05415 Diabetic cardiomyopathy; mmu04380 Osteoclast differentiation; mmu04670 Leukocyte transendothelial migration; mmu04145 Phagosome	GO:0002237 response to molecule of bacterial origin; GO:0002376 immune system process; GO:0003008 system process; GO:0003013 circulatory system process; GO:0006091 generation of precursor metabolites and energy; GO:0006139 nucleobase-containing compound metabolic process; GO:0006725 cellular aromatic compound metabolic process; GO:0006739 NADP metabolic process; GO:0006742 NADP catabolic process;…	GO:0000323 lytic vacuole; GO:0001669 acrosomal vesicle; GO:0005622 intracellular anatomical structure; GO:0005634 nucleus; GO:0005730 nucleolus; GO:0005737 cytoplasm; GO:0005764 lysosome; GO:0005767 secondary lysosome; GO:0005773 vacuole; GO:0005829 cytosol; GO:0005886 plasma membrane; GO:0005887 integral component of plasma membrane; GO:0012505 endomembrane system; GO:0016020 membrane; GO:001602…	GO:0003824 catalytic activity; GO:0005488 binding; GO:0005515 protein binding; GO:0008022 protein C-terminus binding; GO:0009055 electron transfer activity; GO:0016491 oxidoreductase activity; GO:0019899 enzyme binding; GO:0031267 small GTPase binding; GO:0051020 GTPase binding;	PF00018; PF00564	PF00018 SH3 domain; PF00564 PB1 domain	T	KOG4225	Sorbin and SH3 domain-containing protein	WP4466 Oxidative stress and redox pathway;WP3626 Microglia pathogen phagocytosis pathway;WP3625 Tyrobp causal network in microglia	http://www.wikipathways.org/instance/WP4466_r116840;http://www.wikipathways.org/instance/WP3626_r116838;http://www.wikipathways.org/instance/WP3625_r116680		R-MMU-1222556 ROS and RNS production in phagocytes;R-MMU-1236973 Cross-presentation of particulate exogenous antigens (phagosomes);R-MMU-1236975 Antigen processing-Cross presentation;R-MMU-1280218 Adaptive Immune System;R-MMU-162582 Signal Transduction;R-MMU-168249 Innate Immune System;R-MMU-168256 Immune System;R-MMU-194138 Signaling by VEGF;R-MMU-194315 Signaling by Rho GTPases;R-MMU-195258 RHO…	https://reactome.org/PathwayBrowser/#/R-MMU-1222556;https://reactome.org/PathwayBrowser/#/R-MMU-1236973;https://reactome.org/PathwayBrowser/#/R-MMU-1236975;https://reactome.org/PathwayBrowser/#/R-MMU-1280218;https://reactome.org/PathwayBrowser/#/R-MMU-162582;https://reactome.org/PathwayBrowser/#/R-MMU-168249;https://reactome.org/PathwayBrowser/#/R-MMU-168256;https://reactome.org/PathwayBrowser/#/…
O70145	358	K	2.12766	0.00208276	Up	Neutrophil cytosol factor 2 OS=Mus musculus OX=10090 GN=Ncf2 PE=1 SV=1	Ncf2	1	1.67922e-07	108.24	2	VHYK(1)YTVVMETR	-0.14073	29592	20678	25363	53030	52010	56800	0.757023	0.525779	0.633876	1.34992	1.3086	1.41951	cytoplasm	K08010	NCF2; neutrophil cytosolic factor 2	mmu05140 Leishmaniasis; mmu05020 Prion disease; mmu05418 Fluid shear stress and atherosclerosis; mmu05417 Lipid and atherosclerosis; mmu05208 Chemical carcinogenesis - reactive oxygen species; mmu04613 Neutrophil extracellular trap formation; mmu05415 Diabetic cardiomyopathy; mmu04380 Osteoclast differentiation; mmu04670 Leukocyte transendothelial migration; mmu04145 Phagosome	GO:0002237 response to molecule of bacterial origin; GO:0002376 immune system process; GO:0003008 system process; GO:0003013 circulatory system process; GO:0006091 generation of precursor metabolites and energy; GO:0006139 nucleobase-containing compound metabolic process; GO:0006725 cellular aromatic compound metabolic process; GO:0006739 NADP metabolic process; GO:0006742 NADP catabolic process;…	GO:0000323 lytic vacuole; GO:0001669 acrosomal vesicle; GO:0005622 intracellular anatomical structure; GO:0005634 nucleus; GO:0005730 nucleolus; GO:0005737 cytoplasm; GO:0005764 lysosome; GO:0005767 secondary lysosome; GO:0005773 vacuole; GO:0005829 cytosol; GO:0005886 plasma membrane; GO:0005887 integral component of plasma membrane; GO:0012505 endomembrane system; GO:0016020 membrane; GO:001602…	GO:0003824 catalytic activity; GO:0005488 binding; GO:0005515 protein binding; GO:0008022 protein C-terminus binding; GO:0009055 electron transfer activity; GO:0016491 oxidoreductase activity; GO:0019899 enzyme binding; GO:0031267 small GTPase binding; GO:0051020 GTPase binding;	PF00018; PF00564	PF00018 SH3 domain; PF00564 PB1 domain	T	KOG4225	Sorbin and SH3 domain-containing protein	WP4466 Oxidative stress and redox pathway;WP3626 Microglia pathogen phagocytosis pathway;WP3625 Tyrobp causal network in microglia	http://www.wikipathways.org/instance/WP4466_r116840;http://www.wikipathways.org/instance/WP3626_r116838;http://www.wikipathways.org/instance/WP3625_r116680		R-MMU-1222556 ROS and RNS production in phagocytes;R-MMU-1236973 Cross-presentation of particulate exogenous antigens (phagosomes);R-MMU-1236975 Antigen processing-Cross presentation;R-MMU-1280218 Adaptive Immune System;R-MMU-162582 Signal Transduction;R-MMU-168249 Innate Immune System;R-MMU-168256 Immune System;R-MMU-194138 Signaling by VEGF;R-MMU-194315 Signaling by Rho GTPases;R-MMU-195258 RHO…	https://reactome.org/PathwayBrowser/#/R-MMU-1222556;https://reactome.org/PathwayBrowser/#/R-MMU-1236973;https://reactome.org/PathwayBrowser/#/R-MMU-1236975;https://reactome.org/PathwayBrowser/#/R-MMU-1280218;https://reactome.org/PathwayBrowser/#/R-MMU-162582;https://reactome.org/PathwayBrowser/#/R-MMU-168249;https://reactome.org/PathwayBrowser/#/R-MMU-168256;https://reactome.org/PathwayBrowser/#/…
O88844	345	K	1.6042	0.00131228	Up	Isocitrate dehydrogenase [NADP] cytoplasmic OS=Mus musculus OX=10090 GN=Idh1 PE=1 SV=2	Idh1	1	1.83701e-23	154.94	2	AK(1)LDNNTELSFFAK	1.5275	408650	364680	337880	682040	608560	594320	0.828181	0.753644	0.705888	1.31368	1.18658	1.16968	cytoplasm	K00031	IDH1; isocitrate dehydrogenase [EC:1.1.1.42]	mmu01230 Biosynthesis of amino acids; mmu01200 Carbon metabolism; mmu05230 Central carbon metabolism in cancer; mmu04146 Peroxisome; mmu01100 Metabolic pathways; mmu00480 Glutathione metabolism; mmu01210 2-Oxocarboxylic acid metabolism; mmu00020 Citrate cycle (TCA cycle)	GO:0000003 reproduction; GO:0001775 cell activation; GO:0002252 immune effector process; GO:0002263 cell activation involved in immune response; GO:0002274 myeloid leukocyte activation; GO:0002275 myeloid cell activation involved in immune response; GO:0002283 neutrophil activation involved in immune response; GO:0002366 leukocyte activation involved in immune response; GO:0002376 immune system p…	GO:0005576 extracellular region; GO:0005622 intracellular anatomical structure; GO:0005737 cytoplasm; GO:0005739 mitochondrion; GO:0005777 peroxisome; GO:0005782 peroxisomal matrix; GO:0005829 cytosol; GO:0012505 endomembrane system; GO:0030141 secretory granule; GO:0031410 cytoplasmic vesicle; GO:0031907 microbody lumen; GO:0031974 membrane-enclosed lumen; GO:0031982 vesicle; GO:0031983 vesicle …	GO:0000166 nucleotide binding; GO:0000287 magnesium ion binding; GO:0003824 catalytic activity; GO:0004448 isocitrate dehydrogenase activity; GO:0004450 isocitrate dehydrogenase (NADP+) activity; GO:0005102 signaling receptor binding; GO:0005488 binding; GO:0005515 protein binding; GO:0016491 oxidoreductase activity; GO:0016614 oxidoreductase activity, acting on CH-OH group of donors; GO:0016616 …	PF00180	PF00180 Isocitrate/isopropylmalate dehydrogenase	C	KOG1526	NADP-dependent isocitrate dehydrogenase	WP730 Glutathione and one-carbon metabolism;WP4466 Oxidative stress and redox pathway;WP164 Glutathione metabolism;WP662 Amino acid metabolism	http://www.wikipathways.org/instance/WP730_r116583;http://www.wikipathways.org/instance/WP4466_r116840;http://www.wikipathways.org/instance/WP164_r106858;http://www.wikipathways.org/instance/WP662_r122074		R-MMU-1430728 Metabolism;R-MMU-168249 Innate Immune System;R-MMU-168256 Immune System;R-MMU-196854 Metabolism of vitamins and cofactors;R-MMU-389542 NADPH regeneration;R-MMU-6798695 Neutrophil degranulation;R-MMU-8978934 Metabolism of cofactors;R-MMU-9033241 Peroxisomal protein import;R-MMU-9609507 Protein localization	https://reactome.org/PathwayBrowser/#/R-MMU-1430728;https://reactome.org/PathwayBrowser/#/R-MMU-168249;https://reactome.org/PathwayBrowser/#/R-MMU-168256;https://reactome.org/PathwayBrowser/#/R-MMU-196854;https://reactome.org/PathwayBrowser/#/R-MMU-389542;https://reactome.org/PathwayBrowser/#/R-MMU-6798695;https://reactome.org/PathwayBrowser/#/R-MMU-8978934;https://reactome.org/PathwayBrowser/#/R…	HALLMARK ADIPOGENESIS;HALLMARK MTORC1 SIGNALING;HALLMARK XENOBIOTIC METABOLISM;HALLMARK FATTY ACID METABOLISM;HALLMARK OXIDATIVE PHOSPHORYLATION;HALLMARK GLYCOLYSIS;HALLMARK BILE ACID METABOLISM;HALLMARK PEROXISOME	http://www.gsea-msigdb.org/gsea/msigdb/mouse/geneset/HALLMARK_ADIPOGENESIS;http://www.gsea-msigdb.org/gsea/msigdb/mouse/geneset/HALLMARK_MTORC1_SIGNALING;http://www.gsea-msigdb.org/gsea/msigdb/mouse/geneset/HALLMARK_XENOBIOTIC_METABOLISM;http://www.gsea-msigdb.org/gsea/msigdb/mouse/geneset/HALLMARK_FATTY_ACID_METABOLISM;http://www.gsea-msigdb.org/gsea/msigdb/mouse/geneset/HALLMARK_OXIDATIVE_PHOSP…
O88844	212	K	2.18054	6.94063e-05	Up	Isocitrate dehydrogenase [NADP] cytoplasmic OS=Mus musculus OX=10090 GN=Idh1 PE=1 SV=2	Idh1	1	2.21616e-23	122.51	2	GWPLYLSTK(1)NTILK	0.23477	110840	97185	98658	225470	247760	233640	0.664025	0.593701	0.609284	1.28376	1.42804	1.35928	cytoplasm	K00031	IDH1; isocitrate dehydrogenase [EC:1.1.1.42]	mmu01230 Biosynthesis of amino acids; mmu01200 Carbon metabolism; mmu05230 Central carbon metabolism in cancer; mmu04146 Peroxisome; mmu01100 Metabolic pathways; mmu00480 Glutathione metabolism; mmu01210 2-Oxocarboxylic acid metabolism; mmu00020 Citrate cycle (TCA cycle)	GO:0000003 reproduction; GO:0001775 cell activation; GO:0002252 immune effector process; GO:0002263 cell activation involved in immune response; GO:0002274 myeloid leukocyte activation; GO:0002275 myeloid cell activation involved in immune response; GO:0002283 neutrophil activation involved in immune response; GO:0002366 leukocyte activation involved in immune response; GO:0002376 immune system p…	GO:0005576 extracellular region; GO:0005622 intracellular anatomical structure; GO:0005737 cytoplasm; GO:0005739 mitochondrion; GO:0005777 peroxisome; GO:0005782 peroxisomal matrix; GO:0005829 cytosol; GO:0012505 endomembrane system; GO:0030141 secretory granule; GO:0031410 cytoplasmic vesicle; GO:0031907 microbody lumen; GO:0031974 membrane-enclosed lumen; GO:0031982 vesicle; GO:0031983 vesicle …	GO:0000166 nucleotide binding; GO:0000287 magnesium ion binding; GO:0003824 catalytic activity; GO:0004448 isocitrate dehydrogenase activity; GO:0004450 isocitrate dehydrogenase (NADP+) activity; GO:0005102 signaling receptor binding; GO:0005488 binding; GO:0005515 protein binding; GO:0016491 oxidoreductase activity; GO:0016614 oxidoreductase activity, acting on CH-OH group of donors; GO:0016616 …	PF00180	PF00180 Isocitrate/isopropylmalate dehydrogenase	C	KOG1526	NADP-dependent isocitrate dehydrogenase	WP730 Glutathione and one-carbon metabolism;WP4466 Oxidative stress and redox pathway;WP164 Glutathione metabolism;WP662 Amino acid metabolism	http://www.wikipathways.org/instance/WP730_r116583;http://www.wikipathways.org/instance/WP4466_r116840;http://www.wikipathways.org/instance/WP164_r106858;http://www.wikipathways.org/instance/WP662_r122074		R-MMU-1430728 Metabolism;R-MMU-168249 Innate Immune System;R-MMU-168256 Immune System;R-MMU-196854 Metabolism of vitamins and cofactors;R-MMU-389542 NADPH regeneration;R-MMU-6798695 Neutrophil degranulation;R-MMU-8978934 Metabolism of cofactors;R-MMU-9033241 Peroxisomal protein import;R-MMU-9609507 Protein localization	https://reactome.org/PathwayBrowser/#/R-MMU-1430728;https://reactome.org/PathwayBrowser/#/R-MMU-168249;https://reactome.org/PathwayBrowser/#/R-MMU-168256;https://reactome.org/PathwayBrowser/#/R-MMU-196854;https://reactome.org/PathwayBrowser/#/R-MMU-389542;https://reactome.org/PathwayBrowser/#/R-MMU-6798695;https://reactome.org/PathwayBrowser/#/R-MMU-8978934;https://reactome.org/PathwayBrowser/#/R…	HALLMARK ADIPOGENESIS;HALLMARK MTORC1 SIGNALING;HALLMARK XENOBIOTIC METABOLISM;HALLMARK FATTY ACID METABOLISM;HALLMARK OXIDATIVE PHOSPHORYLATION;HALLMARK GLYCOLYSIS;HALLMARK BILE ACID METABOLISM;HALLMARK PEROXISOME	http://www.gsea-msigdb.org/gsea/msigdb/mouse/geneset/HALLMARK_ADIPOGENESIS;http://www.gsea-msigdb.org/gsea/msigdb/mouse/geneset/HALLMARK_MTORC1_SIGNALING;http://www.gsea-msigdb.org/gsea/msigdb/mouse/geneset/HALLMARK_XENOBIOTIC_METABOLISM;http://www.gsea-msigdb.org/gsea/msigdb/mouse/geneset/HALLMARK_FATTY_ACID_METABOLISM;http://www.gsea-msigdb.org/gsea/msigdb/mouse/geneset/HALLMARK_OXIDATIVE_PHOSP…
O88844	66	K	1.94874	0.000125495	Up	Isocitrate dehydrogenase [NADP] cytoplasmic OS=Mus musculus OX=10090 GN=Idh1 PE=1 SV=2	Idh1	1	0.0053604	96.51	2	K(1)YNVGVK	-0.55786	140130	119440	125790	256890	267730	269160	0.721606	0.627191	0.667751	1.25726	1.32644	1.34603	cytoplasm	K00031	IDH1; isocitrate dehydrogenase [EC:1.1.1.42]	mmu01230 Biosynthesis of amino acids; mmu01200 Carbon metabolism; mmu05230 Central carbon metabolism in cancer; mmu04146 Peroxisome; mmu01100 Metabolic pathways; mmu00480 Glutathione metabolism; mmu01210 2-Oxocarboxylic acid metabolism; mmu00020 Citrate cycle (TCA cycle)	GO:0000003 reproduction; GO:0001775 cell activation; GO:0002252 immune effector process; GO:0002263 cell activation involved in immune response; GO:0002274 myeloid leukocyte activation; GO:0002275 myeloid cell activation involved in immune response; GO:0002283 neutrophil activation involved in immune response; GO:0002366 leukocyte activation involved in immune response; GO:0002376 immune system p…	GO:0005576 extracellular region; GO:0005622 intracellular anatomical structure; GO:0005737 cytoplasm; GO:0005739 mitochondrion; GO:0005777 peroxisome; GO:0005782 peroxisomal matrix; GO:0005829 cytosol; GO:0012505 endomembrane system; GO:0030141 secretory granule; GO:0031410 cytoplasmic vesicle; GO:0031907 microbody lumen; GO:0031974 membrane-enclosed lumen; GO:0031982 vesicle; GO:0031983 vesicle …	GO:0000166 nucleotide binding; GO:0000287 magnesium ion binding; GO:0003824 catalytic activity; GO:0004448 isocitrate dehydrogenase activity; GO:0004450 isocitrate dehydrogenase (NADP+) activity; GO:0005102 signaling receptor binding; GO:0005488 binding; GO:0005515 protein binding; GO:0016491 oxidoreductase activity; GO:0016614 oxidoreductase activity, acting on CH-OH group of donors; GO:0016616 …	PF00180	PF00180 Isocitrate/isopropylmalate dehydrogenase	C	KOG1526	NADP-dependent isocitrate dehydrogenase	WP730 Glutathione and one-carbon metabolism;WP4466 Oxidative stress and redox pathway;WP164 Glutathione metabolism;WP662 Amino acid metabolism	http://www.wikipathways.org/instance/WP730_r116583;http://www.wikipathways.org/instance/WP4466_r116840;http://www.wikipathways.org/instance/WP164_r106858;http://www.wikipathways.org/instance/WP662_r122074		R-MMU-1430728 Metabolism;R-MMU-168249 Innate Immune System;R-MMU-168256 Immune System;R-MMU-196854 Metabolism of vitamins and cofactors;R-MMU-389542 NADPH regeneration;R-MMU-6798695 Neutrophil degranulation;R-MMU-8978934 Metabolism of cofactors;R-MMU-9033241 Peroxisomal protein import;R-MMU-9609507 Protein localization	https://reactome.org/PathwayBrowser/#/R-MMU-1430728;https://reactome.org/PathwayBrowser/#/R-MMU-168249;https://reactome.org/PathwayBrowser/#/R-MMU-168256;https://reactome.org/PathwayBrowser/#/R-MMU-196854;https://reactome.org/PathwayBrowser/#/R-MMU-389542;https://reactome.org/PathwayBrowser/#/R-MMU-6798695;https://reactome.org/PathwayBrowser/#/R-MMU-8978934;https://reactome.org/PathwayBrowser/#/R…	HALLMARK ADIPOGENESIS;HALLMARK MTORC1 SIGNALING;HALLMARK XENOBIOTIC METABOLISM;HALLMARK FATTY ACID METABOLISM;HALLMARK OXIDATIVE PHOSPHORYLATION;HALLMARK GLYCOLYSIS;HALLMARK BILE ACID METABOLISM;HALLMARK PEROXISOME	http://www.gsea-msigdb.org/gsea/msigdb/mouse/geneset/HALLMARK_ADIPOGENESIS;http://www.gsea-msigdb.org/gsea/msigdb/mouse/geneset/HALLMARK_MTORC1_SIGNALING;http://www.gsea-msigdb.org/gsea/msigdb/mouse/geneset/HALLMARK_XENOBIOTIC_METABOLISM;http://www.gsea-msigdb.org/gsea/msigdb/mouse/geneset/HALLMARK_FATTY_ACID_METABOLISM;http://www.gsea-msigdb.org/gsea/msigdb/mouse/geneset/HALLMARK_OXIDATIVE_PHOSP…
P08228	4	K	1.85302	0.000277041	Up	Superoxide dismutase [Cu-Zn] OS=Mus musculus OX=10090 GN=Sod1 PE=1 SV=2	Sod1	1	0.000480014	60.589	2	AMK(1)AVCVLK	-1.6545	0	289690	294810	459430	491280	492800		0.676373	0.686981	1.20542	1.28189	1.30216	cytoplasm	K04565	SOD1; superoxide dismutase, Cu-Zn family [EC:1.15.1.1]	mmu05020 Prion disease; mmu04146 Peroxisome; mmu05016 Huntington disease; mmu05208 Chemical carcinogenesis - reactive oxygen species; mmu05014 Amyotrophic lateral sclerosis; mmu04213 Longevity regulating pathway - multiple species; mmu05022 Pathways of neurodegeneration - multiple diseases; mmu05012 Parkinson disease	GO:0000003 reproduction; GO:0000209 protein polyubiquitination; GO:0000302 response to reactive oxygen species; GO:0000303 response to superoxide; GO:0000305 response to oxygen radical; GO:0000902 cell morphogenesis; GO:0000904 cell morphogenesis involved in differentiation; GO:0001306 age-dependent response to oxidative stress; GO:0001541 ovarian follicle development; GO:0001817 regulation of cy…	GO:0000323 lytic vacuole; GO:0005576 extracellular region; GO:0005615 extracellular space; GO:0005622 intracellular anatomical structure; GO:0005634 nucleus; GO:0005654 nucleoplasm; GO:0005737 cytoplasm; GO:0005739 mitochondrion; GO:0005740 mitochondrial envelope; GO:0005758 mitochondrial intermembrane space; GO:0005759 mitochondrial matrix; GO:0005764 lysosome; GO:0005773 vacuole; GO:0005777 per…	GO:0003824 catalytic activity; GO:0004784 superoxide dismutase activity; GO:0004842 ubiquitin-protein transferase activity; GO:0005488 binding; GO:0005507 copper ion binding; GO:0005515 protein binding; GO:0008270 zinc ion binding; GO:0016209 antioxidant activity; GO:0016491 oxidoreductase activity; GO:0016721 oxidoreductase activity, acting on superoxide radicals as acceptor; GO:0016740 transfer…	PF00080	PF00080 Copper/zinc superoxide dismutase (SODC)	P	KOG0441	Cu2+/Zn2+ superoxide dismutase SOD1	WP4466 Oxidative stress and redox pathway;WP1770 One-carbon metabolism and related pathways;WP412 Oxidative stress response	http://www.wikipathways.org/instance/WP4466_r116840;http://www.wikipathways.org/instance/WP1770_r116575;http://www.wikipathways.org/instance/WP412_r117038		R-MMU-109582 Hemostasis;R-MMU-114608 Platelet degranulation ;R-MMU-2262752 Cellular responses to stress;R-MMU-3299685 Detoxification of Reactive Oxygen Species;R-MMU-76002 Platelet activation, signaling and aggregation;R-MMU-76005 Response to elevated platelet cytosolic Ca2+;R-MMU-8953897 Cellular responses to stimuli;R-MMU-9711123 Cellular response to chemical stress	https://reactome.org/PathwayBrowser/#/R-MMU-109582;https://reactome.org/PathwayBrowser/#/R-MMU-114608;https://reactome.org/PathwayBrowser/#/R-MMU-2262752;https://reactome.org/PathwayBrowser/#/R-MMU-3299685;https://reactome.org/PathwayBrowser/#/R-MMU-76002;https://reactome.org/PathwayBrowser/#/R-MMU-76005;https://reactome.org/PathwayBrowser/#/R-MMU-8953897;https://reactome.org/PathwayBrowser/#/R-M…	HALLMARK APOPTOSIS;HALLMARK ADIPOGENESIS;HALLMARK PROTEIN SECRETION;HALLMARK GLYCOLYSIS;HALLMARK REACTIVE OXIGEN SPECIES PATHWAY;HALLMARK BILE ACID METABOLISM;HALLMARK PEROXISOME	http://www.gsea-msigdb.org/gsea/msigdb/mouse/geneset/HALLMARK_APOPTOSIS;http://www.gsea-msigdb.org/gsea/msigdb/mouse/geneset/HALLMARK_ADIPOGENESIS;http://www.gsea-msigdb.org/gsea/msigdb/mouse/geneset/HALLMARK_PROTEIN_SECRETION;http://www.gsea-msigdb.org/gsea/msigdb/mouse/geneset/HALLMARK_GLYCOLYSIS;http://www.gsea-msigdb.org/gsea/msigdb/mouse/geneset/HALLMARK_REACTIVE_OXIGEN_SPECIES_PATHWAY;http:…
P09671	130	K	1.64161	0.000367352	Up	Superoxide dismutase [Mn], mitochondrial OS=Mus musculus OX=10090 GN=Sod2 PE=1 SV=3	Sod2	1	4.32575e-06	137.84	2	DFGSFEK(1)FK	1.4881	384650	314990	328410	475760	489730	475910	0.83203	0.725402	0.756514	1.22403	1.30418	1.27039	mitochondria	K04564	SOD2; superoxide dismutase, Fe-Mn family [EC:1.15.1.1]	mmu04146 Peroxisome; mmu05016 Huntington disease; mmu04211 Longevity regulating pathway; mmu05417 Lipid and atherosclerosis; mmu05208 Chemical carcinogenesis - reactive oxygen species; mmu04068 FoxO signaling pathway; mmu04213 Longevity regulating pathway - multiple species	GO:0000302 response to reactive oxygen species; GO:0000303 response to superoxide; GO:0000305 response to oxygen radical; GO:0001101 response to acid chemical; GO:0001306 age-dependent response to oxidative stress; GO:0001315 age-dependent response to reactive oxygen species; GO:0001505 regulation of neurotransmitter levels; GO:0001666 response to hypoxia; GO:0001836 release of cytochrome c from …	GO:0005622 intracellular anatomical structure; GO:0005737 cytoplasm; GO:0005739 mitochondrion; GO:0005740 mitochondrial envelope; GO:0005743 mitochondrial inner membrane; GO:0005759 mitochondrial matrix; GO:0009295 nucleoid; GO:0016020 membrane; GO:0019866 organelle inner membrane; GO:0031090 organelle membrane; GO:0031966 mitochondrial membrane; GO:0031967 organelle envelope; GO:0031974 membrane…	GO:0003676 nucleic acid binding; GO:0003677 DNA binding; GO:0003824 catalytic activity; GO:0004784 superoxide dismutase activity; GO:0005488 binding; GO:0005515 protein binding; GO:0016209 antioxidant activity; GO:0016491 oxidoreductase activity; GO:0016721 oxidoreductase activity, acting on superoxide radicals as acceptor; GO:0019825 oxygen binding; GO:0019899 enzyme binding; GO:0030145 manganes…	PF00081; PF02777	PF00081 Iron/manganese superoxide dismutases, alpha-hairpin domain; PF02777 Iron/manganese superoxide dismutases, C-terminal domain	P	KOG0876	Manganese superoxide dismutase	WP4466 Oxidative stress and redox pathway;WP1770 One-carbon metabolism and related pathways;WP412 Oxidative stress response	http://www.wikipathways.org/instance/WP4466_r116840;http://www.wikipathways.org/instance/WP1770_r116575;http://www.wikipathways.org/instance/WP412_r117038		R-MMU-1592230 Mitochondrial biogenesis;R-MMU-1852241 Organelle biogenesis and maintenance;R-MMU-2151201 Transcriptional activation of mitochondrial biogenesis;R-MMU-2262752 Cellular responses to stress;R-MMU-3299685 Detoxification of Reactive Oxygen Species;R-MMU-8953897 Cellular responses to stimuli;R-MMU-9711123 Cellular response to chemical stress	https://reactome.org/PathwayBrowser/#/R-MMU-1592230;https://reactome.org/PathwayBrowser/#/R-MMU-1852241;https://reactome.org/PathwayBrowser/#/R-MMU-2151201;https://reactome.org/PathwayBrowser/#/R-MMU-2262752;https://reactome.org/PathwayBrowser/#/R-MMU-3299685;https://reactome.org/PathwayBrowser/#/R-MMU-8953897;https://reactome.org/PathwayBrowser/#/R-MMU-9711123	HALLMARK TNFA SIGNALING VIA NFKB;HALLMARK APOPTOSIS;HALLMARK INTERFERON GAMMA RESPONSE;HALLMARK REACTIVE OXIGEN SPECIES PATHWAY;HALLMARK UV RESPONSE UP;HALLMARK PEROXISOME	http://www.gsea-msigdb.org/gsea/msigdb/mouse/geneset/HALLMARK_TNFA_SIGNALING_VIA_NFKB;http://www.gsea-msigdb.org/gsea/msigdb/mouse/geneset/HALLMARK_APOPTOSIS;http://www.gsea-msigdb.org/gsea/msigdb/mouse/geneset/HALLMARK_INTERFERON_GAMMA_RESPONSE;http://www.gsea-msigdb.org/gsea/msigdb/mouse/geneset/HALLMARK_REACTIVE_OXIGEN_SPECIES_PATHWAY;http://www.gsea-msigdb.org/gsea/msigdb/mouse/geneset/HALLMA…
P09671	134	K	2.03167	0.0327571	Up	Superoxide dismutase [Mn], mitochondrial OS=Mus musculus OX=10090 GN=Sod2 PE=1 SV=3	Sod2	1	5.93393e-33	151.55	2	EK(1)LTAVSVGVQGSGWGWLGFNK	-0.24885	91302	0	70678	0	127440	147090	0.744849		0.614045		1.27998	1.48085	mitochondria	K04564	SOD2; superoxide dismutase, Fe-Mn family [EC:1.15.1.1]	mmu04146 Peroxisome; mmu05016 Huntington disease; mmu04211 Longevity regulating pathway; mmu05417 Lipid and atherosclerosis; mmu05208 Chemical carcinogenesis - reactive oxygen species; mmu04068 FoxO signaling pathway; mmu04213 Longevity regulating pathway - multiple species	GO:0000302 response to reactive oxygen species; GO:0000303 response to superoxide; GO:0000305 response to oxygen radical; GO:0001101 response to acid chemical; GO:0001306 age-dependent response to oxidative stress; GO:0001315 age-dependent response to reactive oxygen species; GO:0001505 regulation of neurotransmitter levels; GO:0001666 response to hypoxia; GO:0001836 release of cytochrome c from …	GO:0005622 intracellular anatomical structure; GO:0005737 cytoplasm; GO:0005739 mitochondrion; GO:0005740 mitochondrial envelope; GO:0005743 mitochondrial inner membrane; GO:0005759 mitochondrial matrix; GO:0009295 nucleoid; GO:0016020 membrane; GO:0019866 organelle inner membrane; GO:0031090 organelle membrane; GO:0031966 mitochondrial membrane; GO:0031967 organelle envelope; GO:0031974 membrane…	GO:0003676 nucleic acid binding; GO:0003677 DNA binding; GO:0003824 catalytic activity; GO:0004784 superoxide dismutase activity; GO:0005488 binding; GO:0005515 protein binding; GO:0016209 antioxidant activity; GO:0016491 oxidoreductase activity; GO:0016721 oxidoreductase activity, acting on superoxide radicals as acceptor; GO:0019825 oxygen binding; GO:0019899 enzyme binding; GO:0030145 manganes…	PF00081; PF02777	PF00081 Iron/manganese superoxide dismutases, alpha-hairpin domain; PF02777 Iron/manganese superoxide dismutases, C-terminal domain	P	KOG0876	Manganese superoxide dismutase	WP4466 Oxidative stress and redox pathway;WP1770 One-carbon metabolism and related pathways;WP412 Oxidative stress response	http://www.wikipathways.org/instance/WP4466_r116840;http://www.wikipathways.org/instance/WP1770_r116575;http://www.wikipathways.org/instance/WP412_r117038		R-MMU-1592230 Mitochondrial biogenesis;R-MMU-1852241 Organelle biogenesis and maintenance;R-MMU-2151201 Transcriptional activation of mitochondrial biogenesis;R-MMU-2262752 Cellular responses to stress;R-MMU-3299685 Detoxification of Reactive Oxygen Species;R-MMU-8953897 Cellular responses to stimuli;R-MMU-9711123 Cellular response to chemical stress	https://reactome.org/PathwayBrowser/#/R-MMU-1592230;https://reactome.org/PathwayBrowser/#/R-MMU-1852241;https://reactome.org/PathwayBrowser/#/R-MMU-2151201;https://reactome.org/PathwayBrowser/#/R-MMU-2262752;https://reactome.org/PathwayBrowser/#/R-MMU-3299685;https://reactome.org/PathwayBrowser/#/R-MMU-8953897;https://reactome.org/PathwayBrowser/#/R-MMU-9711123	HALLMARK TNFA SIGNALING VIA NFKB;HALLMARK APOPTOSIS;HALLMARK INTERFERON GAMMA RESPONSE;HALLMARK REACTIVE OXIGEN SPECIES PATHWAY;HALLMARK UV RESPONSE UP;HALLMARK PEROXISOME	http://www.gsea-msigdb.org/gsea/msigdb/mouse/geneset/HALLMARK_TNFA_SIGNALING_VIA_NFKB;http://www.gsea-msigdb.org/gsea/msigdb/mouse/geneset/HALLMARK_APOPTOSIS;http://www.gsea-msigdb.org/gsea/msigdb/mouse/geneset/HALLMARK_INTERFERON_GAMMA_RESPONSE;http://www.gsea-msigdb.org/gsea/msigdb/mouse/geneset/HALLMARK_REACTIVE_OXIGEN_SPECIES_PATHWAY;http://www.gsea-msigdb.org/gsea/msigdb/mouse/geneset/HALLMA…
P09671	68	K	2.2529	0.000906177	Up	Superoxide dismutase [Mn], mitochondrial OS=Mus musculus OX=10090 GN=Sod2 PE=1 SV=3	Sod2	1	4.84827e-79	258.61	4	HHAAYVNNLNATEEK(1)YHEALAK	1.8174	117080	84787	96976	178320	188730	206920	0.716531	0.552447	0.632039	1.29802	1.42201	1.56276	mitochondria	K04564	SOD2; superoxide dismutase, Fe-Mn family [EC:1.15.1.1]	mmu04146 Peroxisome; mmu05016 Huntington disease; mmu04211 Longevity regulating pathway; mmu05417 Lipid and atherosclerosis; mmu05208 Chemical carcinogenesis - reactive oxygen species; mmu04068 FoxO signaling pathway; mmu04213 Longevity regulating pathway - multiple species	GO:0000302 response to reactive oxygen species; GO:0000303 response to superoxide; GO:0000305 response to oxygen radical; GO:0001101 response to acid chemical; GO:0001306 age-dependent response to oxidative stress; GO:0001315 age-dependent response to reactive oxygen species; GO:0001505 regulation of neurotransmitter levels; GO:0001666 response to hypoxia; GO:0001836 release of cytochrome c from …	GO:0005622 intracellular anatomical structure; GO:0005737 cytoplasm; GO:0005739 mitochondrion; GO:0005740 mitochondrial envelope; GO:0005743 mitochondrial inner membrane; GO:0005759 mitochondrial matrix; GO:0009295 nucleoid; GO:0016020 membrane; GO:0019866 organelle inner membrane; GO:0031090 organelle membrane; GO:0031966 mitochondrial membrane; GO:0031967 organelle envelope; GO:0031974 membrane…	GO:0003676 nucleic acid binding; GO:0003677 DNA binding; GO:0003824 catalytic activity; GO:0004784 superoxide dismutase activity; GO:0005488 binding; GO:0005515 protein binding; GO:0016209 antioxidant activity; GO:0016491 oxidoreductase activity; GO:0016721 oxidoreductase activity, acting on superoxide radicals as acceptor; GO:0019825 oxygen binding; GO:0019899 enzyme binding; GO:0030145 manganes…	PF00081; PF02777	PF00081 Iron/manganese superoxide dismutases, alpha-hairpin domain; PF02777 Iron/manganese superoxide dismutases, C-terminal domain	P	KOG0876	Manganese superoxide dismutase	WP4466 Oxidative stress and redox pathway;WP1770 One-carbon metabolism and related pathways;WP412 Oxidative stress response	http://www.wikipathways.org/instance/WP4466_r116840;http://www.wikipathways.org/instance/WP1770_r116575;http://www.wikipathways.org/instance/WP412_r117038		R-MMU-1592230 Mitochondrial biogenesis;R-MMU-1852241 Organelle biogenesis and maintenance;R-MMU-2151201 Transcriptional activation of mitochondrial biogenesis;R-MMU-2262752 Cellular responses to stress;R-MMU-3299685 Detoxification of Reactive Oxygen Species;R-MMU-8953897 Cellular responses to stimuli;R-MMU-9711123 Cellular response to chemical stress	https://reactome.org/PathwayBrowser/#/R-MMU-1592230;https://reactome.org/PathwayBrowser/#/R-MMU-1852241;https://reactome.org/PathwayBrowser/#/R-MMU-2151201;https://reactome.org/PathwayBrowser/#/R-MMU-2262752;https://reactome.org/PathwayBrowser/#/R-MMU-3299685;https://reactome.org/PathwayBrowser/#/R-MMU-8953897;https://reactome.org/PathwayBrowser/#/R-MMU-9711123	HALLMARK TNFA SIGNALING VIA NFKB;HALLMARK APOPTOSIS;HALLMARK INTERFERON GAMMA RESPONSE;HALLMARK REACTIVE OXIGEN SPECIES PATHWAY;HALLMARK UV RESPONSE UP;HALLMARK PEROXISOME	http://www.gsea-msigdb.org/gsea/msigdb/mouse/geneset/HALLMARK_TNFA_SIGNALING_VIA_NFKB;http://www.gsea-msigdb.org/gsea/msigdb/mouse/geneset/HALLMARK_APOPTOSIS;http://www.gsea-msigdb.org/gsea/msigdb/mouse/geneset/HALLMARK_INTERFERON_GAMMA_RESPONSE;http://www.gsea-msigdb.org/gsea/msigdb/mouse/geneset/HALLMARK_REACTIVE_OXIGEN_SPECIES_PATHWAY;http://www.gsea-msigdb.org/gsea/msigdb/mouse/geneset/HALLMA…
P10639	96	K	1.74704	0.00376226	Up	Thioredoxin OS=Mus musculus OX=10090 GN=Txn PE=1 SV=3	Txn	1	1.24749e-08	107.08	2	EK(1)LEASITEYA	0.60719	242090	190150	195930	378130	383650	367130	0.862431	0.658048	0.658922	1.26828	1.32546	1.21376	extracellular	K03671	trxA; thioredoxin 1	mmu05418 Fluid shear stress and atherosclerosis; mmu04621 NOD-like receptor signaling pathway; mmu05132 Salmonella infection; mmu05012 Parkinson disease	GO:0000122 negative regulation of transcription by RNA polymerase II; GO:0001101 response to acid chemical; GO:0001678 cellular glucose homeostasis; GO:0001932 regulation of protein phosphorylation; GO:0001934 positive regulation of protein phosphorylation; GO:0006355 regulation of transcription, DNA-templated; GO:0006357 regulation of transcription by RNA polymerase II; GO:0006457 protein foldin…	GO:0000803 sex chromosome; GO:0000806 Y chromosome; GO:0005622 intracellular anatomical structure; GO:0005634 nucleus; GO:0005694 chromosome; GO:0005737 cytoplasm; GO:0005829 cytosol; GO:0005929 cilium; GO:0030424 axon; GO:0030425 dendrite; GO:0036477 somatodendritic compartment; GO:0042995 cell projection; GO:0043005 neuron projection; GO:0043025 neuronal cell body; GO:0043226 organelle; GO:0043…	GO:0003824 catalytic activity; GO:0004791 thioredoxin-disulfide reductase activity; GO:0005488 binding; GO:0005515 protein binding; GO:0015035 protein-disulfide reductase activity; GO:0015036 disulfide oxidoreductase activity; GO:0016209 antioxidant activity; GO:0016491 oxidoreductase activity; GO:0016651 oxidoreductase activity, acting on NAD(P)H; GO:0016667 oxidoreductase activity, acting on a …	PF00085	PF00085 Thioredoxin	O	KOG0907	Thioredoxin	WP4466 Oxidative stress and redox pathway	http://www.wikipathways.org/instance/WP4466_r116840		R-MMU-1430728 Metabolism;R-MMU-15869 Metabolism of nucleotides;R-MMU-168249 Innate Immune System;R-MMU-168256 Immune System;R-MMU-168643 Nucleotide-binding domain, leucine rich repeat containing receptor (NLR) signaling pathways;R-MMU-212436 Generic Transcription Pathway;R-MMU-2262752 Cellular responses to stress;R-MMU-2559580 Oxidative Stress Induced Senescence;R-MMU-2559583 Cellular Senescence;…	https://reactome.org/PathwayBrowser/#/R-MMU-1430728;https://reactome.org/PathwayBrowser/#/R-MMU-15869;https://reactome.org/PathwayBrowser/#/R-MMU-168249;https://reactome.org/PathwayBrowser/#/R-MMU-168256;https://reactome.org/PathwayBrowser/#/R-MMU-168643;https://reactome.org/PathwayBrowser/#/R-MMU-212436;https://reactome.org/PathwayBrowser/#/R-MMU-2262752;https://reactome.org/PathwayBrowser/#/R-M…	HALLMARK GLYCOLYSIS;HALLMARK REACTIVE OXIGEN SPECIES PATHWAY	http://www.gsea-msigdb.org/gsea/msigdb/mouse/geneset/HALLMARK_GLYCOLYSIS;http://www.gsea-msigdb.org/gsea/msigdb/mouse/geneset/HALLMARK_REACTIVE_OXIGEN_SPECIES_PATHWAY
P10639	85	K	1.88685	0.00183905	Up	Thioredoxin OS=Mus musculus OX=10090 GN=Txn PE=1 SV=3	Txn	1	4.57704e-20	175.64	2	GQK(1)VGEFSGANK	1.0733	219780	177080	180180	364210	383240	372440	0.810706	0.634539	0.627433	1.26489	1.37097	1.27497	extracellular	K03671	trxA; thioredoxin 1	mmu05418 Fluid shear stress and atherosclerosis; mmu04621 NOD-like receptor signaling pathway; mmu05132 Salmonella infection; mmu05012 Parkinson disease	GO:0000122 negative regulation of transcription by RNA polymerase II; GO:0001101 response to acid chemical; GO:0001678 cellular glucose homeostasis; GO:0001932 regulation of protein phosphorylation; GO:0001934 positive regulation of protein phosphorylation; GO:0006355 regulation of transcription, DNA-templated; GO:0006357 regulation of transcription by RNA polymerase II; GO:0006457 protein foldin…	GO:0000803 sex chromosome; GO:0000806 Y chromosome; GO:0005622 intracellular anatomical structure; GO:0005634 nucleus; GO:0005694 chromosome; GO:0005737 cytoplasm; GO:0005829 cytosol; GO:0005929 cilium; GO:0030424 axon; GO:0030425 dendrite; GO:0036477 somatodendritic compartment; GO:0042995 cell projection; GO:0043005 neuron projection; GO:0043025 neuronal cell body; GO:0043226 organelle; GO:0043…	GO:0003824 catalytic activity; GO:0004791 thioredoxin-disulfide reductase activity; GO:0005488 binding; GO:0005515 protein binding; GO:0015035 protein-disulfide reductase activity; GO:0015036 disulfide oxidoreductase activity; GO:0016209 antioxidant activity; GO:0016491 oxidoreductase activity; GO:0016651 oxidoreductase activity, acting on NAD(P)H; GO:0016667 oxidoreductase activity, acting on a …	PF00085	PF00085 Thioredoxin	O	KOG0907	Thioredoxin	WP4466 Oxidative stress and redox pathway	http://www.wikipathways.org/instance/WP4466_r116840		R-MMU-1430728 Metabolism;R-MMU-15869 Metabolism of nucleotides;R-MMU-168249 Innate Immune System;R-MMU-168256 Immune System;R-MMU-168643 Nucleotide-binding domain, leucine rich repeat containing receptor (NLR) signaling pathways;R-MMU-212436 Generic Transcription Pathway;R-MMU-2262752 Cellular responses to stress;R-MMU-2559580 Oxidative Stress Induced Senescence;R-MMU-2559583 Cellular Senescence;…	https://reactome.org/PathwayBrowser/#/R-MMU-1430728;https://reactome.org/PathwayBrowser/#/R-MMU-15869;https://reactome.org/PathwayBrowser/#/R-MMU-168249;https://reactome.org/PathwayBrowser/#/R-MMU-168256;https://reactome.org/PathwayBrowser/#/R-MMU-168643;https://reactome.org/PathwayBrowser/#/R-MMU-212436;https://reactome.org/PathwayBrowser/#/R-MMU-2262752;https://reactome.org/PathwayBrowser/#/R-M…	HALLMARK GLYCOLYSIS;HALLMARK REACTIVE OXIGEN SPECIES PATHWAY	http://www.gsea-msigdb.org/gsea/msigdb/mouse/geneset/HALLMARK_GLYCOLYSIS;http://www.gsea-msigdb.org/gsea/msigdb/mouse/geneset/HALLMARK_REACTIVE_OXIGEN_SPECIES_PATHWAY
P10639	3	K	1.88234	0.000935038	Up	Thioredoxin OS=Mus musculus OX=10090 GN=Txn PE=1 SV=3	Txn	1	0.00100385	101.41	2	VK(1)LIESK	0.14374	273270	237940	228630	466920	483610	481800	0.787476	0.66608	0.621962	1.26682	1.35152	1.28848	extracellular	K03671	trxA; thioredoxin 1	mmu05418 Fluid shear stress and atherosclerosis; mmu04621 NOD-like receptor signaling pathway; mmu05132 Salmonella infection; mmu05012 Parkinson disease	GO:0000122 negative regulation of transcription by RNA polymerase II; GO:0001101 response to acid chemical; GO:0001678 cellular glucose homeostasis; GO:0001932 regulation of protein phosphorylation; GO:0001934 positive regulation of protein phosphorylation; GO:0006355 regulation of transcription, DNA-templated; GO:0006357 regulation of transcription by RNA polymerase II; GO:0006457 protein foldin…	GO:0000803 sex chromosome; GO:0000806 Y chromosome; GO:0005622 intracellular anatomical structure; GO:0005634 nucleus; GO:0005694 chromosome; GO:0005737 cytoplasm; GO:0005829 cytosol; GO:0005929 cilium; GO:0030424 axon; GO:0030425 dendrite; GO:0036477 somatodendritic compartment; GO:0042995 cell projection; GO:0043005 neuron projection; GO:0043025 neuronal cell body; GO:0043226 organelle; GO:0043…	GO:0003824 catalytic activity; GO:0004791 thioredoxin-disulfide reductase activity; GO:0005488 binding; GO:0005515 protein binding; GO:0015035 protein-disulfide reductase activity; GO:0015036 disulfide oxidoreductase activity; GO:0016209 antioxidant activity; GO:0016491 oxidoreductase activity; GO:0016651 oxidoreductase activity, acting on NAD(P)H; GO:0016667 oxidoreductase activity, acting on a …	PF00085	PF00085 Thioredoxin	O	KOG0907	Thioredoxin	WP4466 Oxidative stress and redox pathway	http://www.wikipathways.org/instance/WP4466_r116840		R-MMU-1430728 Metabolism;R-MMU-15869 Metabolism of nucleotides;R-MMU-168249 Innate Immune System;R-MMU-168256 Immune System;R-MMU-168643 Nucleotide-binding domain, leucine rich repeat containing receptor (NLR) signaling pathways;R-MMU-212436 Generic Transcription Pathway;R-MMU-2262752 Cellular responses to stress;R-MMU-2559580 Oxidative Stress Induced Senescence;R-MMU-2559583 Cellular Senescence;…	https://reactome.org/PathwayBrowser/#/R-MMU-1430728;https://reactome.org/PathwayBrowser/#/R-MMU-15869;https://reactome.org/PathwayBrowser/#/R-MMU-168249;https://reactome.org/PathwayBrowser/#/R-MMU-168256;https://reactome.org/PathwayBrowser/#/R-MMU-168643;https://reactome.org/PathwayBrowser/#/R-MMU-212436;https://reactome.org/PathwayBrowser/#/R-MMU-2262752;https://reactome.org/PathwayBrowser/#/R-M…	HALLMARK GLYCOLYSIS;HALLMARK REACTIVE OXIGEN SPECIES PATHWAY	http://www.gsea-msigdb.org/gsea/msigdb/mouse/geneset/HALLMARK_GLYCOLYSIS;http://www.gsea-msigdb.org/gsea/msigdb/mouse/geneset/HALLMARK_REACTIVE_OXIGEN_SPECIES_PATHWAY
P10649	173	K	2.16058	8.38705e-05	Up	Glutathione S-transferase Mu 1 OS=Mus musculus OX=10090 GN=Gstm1 PE=1 SV=2	Gstm1	1	3.77084e-08	104.04	2	MFEPK(1)CLDAFPNLR	1.994	77474	69075	68206	181800	173440	159170	0.667571	0.601229	0.593572	1.39814	1.35922	1.26646	cytoplasm	K00799	GST; glutathione S-transferase [EC:2.5.1.18]	mmu05204 Chemical carcinogenesis - DNA adducts; mmu05418 Fluid shear stress and atherosclerosis; mmu01100 Metabolic pathways; mmu00983 Drug metabolism - other enzymes; mmu05208 Chemical carcinogenesis - reactive oxygen species; mmu00480 Glutathione metabolism; mmu05207 Chemical carcinogenesis - receptor activation; mmu01524 Platinum drug resistance; mmu00982 Drug metabolism - cytochrome P450; mmu…	GO:0001101 response to acid chemical; GO:0006518 peptide metabolic process; GO:0006575 cellular modified amino acid metabolic process; GO:0006725 cellular aromatic compound metabolic process; GO:0006749 glutathione metabolic process; GO:0006790 sulfur compound metabolic process; GO:0006805 xenobiotic metabolic process; GO:0006807 nitrogen compound metabolic process; GO:0006950 response to stress;…	GO:0005576 extracellular region; GO:0005622 intracellular anatomical structure; GO:0005737 cytoplasm; GO:0005829 cytosol; GO:0005886 plasma membrane; GO:0005929 cilium; GO:0016020 membrane; GO:0031514 motile cilium; GO:0032991 protein-containing complex; GO:0035686 sperm fibrous sheath; GO:0036126 sperm flagellum; GO:0042995 cell projection; GO:0043209 myelin sheath; GO:0043226 organelle; GO:0045…	GO:0003824 catalytic activity; GO:0004364 glutathione transferase activity; GO:0005488 binding; GO:0005496 steroid binding; GO:0005515 protein binding; GO:0008289 lipid binding; GO:0016151 nickel cation binding; GO:0016740 transferase activity; GO:0016765 transferase activity, transferring alkyl or aryl (other than methyl) groups; GO:0019899 enzyme binding; GO:0019900 kinase binding; GO:0019901 p…	PF02798; PF14497	PF02798 Glutathione S-transferase, N-terminal domain; PF14497 Glutathione S-transferase, C-terminal domain	O	KOG1695	Glutathione S-transferase	WP4466 Oxidative stress and redox pathway;WP1251 Metapathway biotransformation;WP1262 Aflatoxin B1 metabolism;WP1264 Estrogen metabolism	http://www.wikipathways.org/instance/WP4466_r116840;http://www.wikipathways.org/instance/WP1251_r94721;http://www.wikipathways.org/instance/WP1262_r106843;http://www.wikipathways.org/instance/WP1264_r106845		R-MMU-1430728 Metabolism;R-MMU-156580 Phase II - Conjugation of compounds;R-MMU-156590 Glutathione conjugation;R-MMU-211859 Biological oxidations	https://reactome.org/PathwayBrowser/#/R-MMU-1430728;https://reactome.org/PathwayBrowser/#/R-MMU-156580;https://reactome.org/PathwayBrowser/#/R-MMU-156590;https://reactome.org/PathwayBrowser/#/R-MMU-211859
P10649	136	K	1.64339	0.000939713	Up	Glutathione S-transferase Mu 1 OS=Mus musculus OX=10090 GN=Gstm1 PE=1 SV=2	Gstm1	1	7.21866e-06	111.61	2	MK(1)LYSEFLGK	1.1385	188120	165310	154530	304560	308190	311830	0.825079	0.732382	0.684515	1.1922	1.22935	1.26289	cytoplasm	K00799	GST; glutathione S-transferase [EC:2.5.1.18]	mmu05204 Chemical carcinogenesis - DNA adducts; mmu05418 Fluid shear stress and atherosclerosis; mmu01100 Metabolic pathways; mmu00983 Drug metabolism - other enzymes; mmu05208 Chemical carcinogenesis - reactive oxygen species; mmu00480 Glutathione metabolism; mmu05207 Chemical carcinogenesis - receptor activation; mmu01524 Platinum drug resistance; mmu00982 Drug metabolism - cytochrome P450; mmu…	GO:0001101 response to acid chemical; GO:0006518 peptide metabolic process; GO:0006575 cellular modified amino acid metabolic process; GO:0006725 cellular aromatic compound metabolic process; GO:0006749 glutathione metabolic process; GO:0006790 sulfur compound metabolic process; GO:0006805 xenobiotic metabolic process; GO:0006807 nitrogen compound metabolic process; GO:0006950 response to stress;…	GO:0005576 extracellular region; GO:0005622 intracellular anatomical structure; GO:0005737 cytoplasm; GO:0005829 cytosol; GO:0005886 plasma membrane; GO:0005929 cilium; GO:0016020 membrane; GO:0031514 motile cilium; GO:0032991 protein-containing complex; GO:0035686 sperm fibrous sheath; GO:0036126 sperm flagellum; GO:0042995 cell projection; GO:0043209 myelin sheath; GO:0043226 organelle; GO:0045…	GO:0003824 catalytic activity; GO:0004364 glutathione transferase activity; GO:0005488 binding; GO:0005496 steroid binding; GO:0005515 protein binding; GO:0008289 lipid binding; GO:0016151 nickel cation binding; GO:0016740 transferase activity; GO:0016765 transferase activity, transferring alkyl or aryl (other than methyl) groups; GO:0019899 enzyme binding; GO:0019900 kinase binding; GO:0019901 p…	PF02798; PF14497	PF02798 Glutathione S-transferase, N-terminal domain; PF14497 Glutathione S-transferase, C-terminal domain	O	KOG1695	Glutathione S-transferase	WP4466 Oxidative stress and redox pathway;WP1251 Metapathway biotransformation;WP1262 Aflatoxin B1 metabolism;WP1264 Estrogen metabolism	http://www.wikipathways.org/instance/WP4466_r116840;http://www.wikipathways.org/instance/WP1251_r94721;http://www.wikipathways.org/instance/WP1262_r106843;http://www.wikipathways.org/instance/WP1264_r106845		R-MMU-1430728 Metabolism;R-MMU-156580 Phase II - Conjugation of compounds;R-MMU-156590 Glutathione conjugation;R-MMU-211859 Biological oxidations	https://reactome.org/PathwayBrowser/#/R-MMU-1430728;https://reactome.org/PathwayBrowser/#/R-MMU-156580;https://reactome.org/PathwayBrowser/#/R-MMU-156590;https://reactome.org/PathwayBrowser/#/R-MMU-211859
P10649	50	K	1.70278	0.000321457	Up	Glutathione S-transferase Mu 1 OS=Mus musculus OX=10090 GN=Gstm1 PE=1 SV=2	Gstm1	1	5.48439e-10	162.8	2	SQWLNEK(1)FK	0.85056	207890	176500	186320	357630	360600	358300	0.792947	0.680038	0.71776	1.21747	1.25093	1.26196	cytoplasm	K00799	GST; glutathione S-transferase [EC:2.5.1.18]	mmu05204 Chemical carcinogenesis - DNA adducts; mmu05418 Fluid shear stress and atherosclerosis; mmu01100 Metabolic pathways; mmu00983 Drug metabolism - other enzymes; mmu05208 Chemical carcinogenesis - reactive oxygen species; mmu00480 Glutathione metabolism; mmu05207 Chemical carcinogenesis - receptor activation; mmu01524 Platinum drug resistance; mmu00982 Drug metabolism - cytochrome P450; mmu…	GO:0001101 response to acid chemical; GO:0006518 peptide metabolic process; GO:0006575 cellular modified amino acid metabolic process; GO:0006725 cellular aromatic compound metabolic process; GO:0006749 glutathione metabolic process; GO:0006790 sulfur compound metabolic process; GO:0006805 xenobiotic metabolic process; GO:0006807 nitrogen compound metabolic process; GO:0006950 response to stress;…	GO:0005576 extracellular region; GO:0005622 intracellular anatomical structure; GO:0005737 cytoplasm; GO:0005829 cytosol; GO:0005886 plasma membrane; GO:0005929 cilium; GO:0016020 membrane; GO:0031514 motile cilium; GO:0032991 protein-containing complex; GO:0035686 sperm fibrous sheath; GO:0036126 sperm flagellum; GO:0042995 cell projection; GO:0043209 myelin sheath; GO:0043226 organelle; GO:0045…	GO:0003824 catalytic activity; GO:0004364 glutathione transferase activity; GO:0005488 binding; GO:0005496 steroid binding; GO:0005515 protein binding; GO:0008289 lipid binding; GO:0016151 nickel cation binding; GO:0016740 transferase activity; GO:0016765 transferase activity, transferring alkyl or aryl (other than methyl) groups; GO:0019899 enzyme binding; GO:0019900 kinase binding; GO:0019901 p…	PF02798; PF14497	PF02798 Glutathione S-transferase, N-terminal domain; PF14497 Glutathione S-transferase, C-terminal domain	O	KOG1695	Glutathione S-transferase	WP4466 Oxidative stress and redox pathway;WP1251 Metapathway biotransformation;WP1262 Aflatoxin B1 metabolism;WP1264 Estrogen metabolism	http://www.wikipathways.org/instance/WP4466_r116840;http://www.wikipathways.org/instance/WP1251_r94721;http://www.wikipathways.org/instance/WP1262_r106843;http://www.wikipathways.org/instance/WP1264_r106845		R-MMU-1430728 Metabolism;R-MMU-156580 Phase II - Conjugation of compounds;R-MMU-156590 Glutathione conjugation;R-MMU-211859 Biological oxidations	https://reactome.org/PathwayBrowser/#/R-MMU-1430728;https://reactome.org/PathwayBrowser/#/R-MMU-156580;https://reactome.org/PathwayBrowser/#/R-MMU-156590;https://reactome.org/PathwayBrowser/#/R-MMU-211859
P31725	94	K	1.6569	0.00701966	Up	Protein S100-A9 OS=Mus musculus OX=10090 GN=S100a9 PE=1 SV=3	S100a9	1	1.03573e-33	225.1	3	LIFACHEK(1)LHENNPR	1.0061	445170	344210	371660	1017200	1069500	1075800	0.826068	0.633893	0.677234	1.04559	1.22121	1.27431	cytoplasm	K21128	S100A9; protein S100-A9	mmu04657 IL-17 signaling pathway	GO:0001558 regulation of cell growth; GO:0001775 cell activation; GO:0001816 cytokine production; GO:0002218 activation of innate immune response; GO:0002221 pattern recognition receptor signaling pathway; GO:0002224 toll-like receptor signaling pathway; GO:0002237 response to molecule of bacterial origin; GO:0002252 immune effector process; GO:0002253 activation of immune response; GO:0002263 ce…	GO:0005576 extracellular region; GO:0005615 extracellular space; GO:0005622 intracellular anatomical structure; GO:0005634 nucleus; GO:0005654 nucleoplasm; GO:0005737 cytoplasm; GO:0005829 cytosol; GO:0005856 cytoskeleton; GO:0005886 plasma membrane; GO:0012505 endomembrane system; GO:0016020 membrane; GO:0030054 cell junction; GO:0030141 secretory granule; GO:0031410 cytoplasmic vesicle; GO:0031…	GO:0005102 signaling receptor binding; GO:0005488 binding; GO:0005504 fatty acid binding; GO:0005509 calcium ion binding; GO:0005515 protein binding; GO:0008017 microtubule binding; GO:0008092 cytoskeletal protein binding; GO:0008270 zinc ion binding; GO:0008289 lipid binding; GO:0015631 tubulin binding; GO:0031406 carboxylic acid binding; GO:0033293 monocarboxylic acid binding; GO:0035325 Toll-l…	PF01023	PF01023 S-100/ICaBP type calcium binding domain				WP4466 Oxidative stress and redox pathway	http://www.wikipathways.org/instance/WP4466_r116840		R-MMU-162582 Signal Transduction;R-MMU-168249 Innate Immune System;R-MMU-168256 Immune System;R-MMU-168898 Toll-like Receptor Cascades;R-MMU-194315 Signaling by Rho GTPases;R-MMU-195258 RHO GTPase Effectors;R-MMU-5668599 RHO GTPases Activate NADPH Oxidases;R-MMU-5686938 Regulation of TLR by endogenous ligand;R-MMU-6798695 Neutrophil degranulation;R-MMU-6799990 Metal sequestration by antimicrobial…	https://reactome.org/PathwayBrowser/#/R-MMU-162582;https://reactome.org/PathwayBrowser/#/R-MMU-168249;https://reactome.org/PathwayBrowser/#/R-MMU-168256;https://reactome.org/PathwayBrowser/#/R-MMU-168898;https://reactome.org/PathwayBrowser/#/R-MMU-194315;https://reactome.org/PathwayBrowser/#/R-MMU-195258;https://reactome.org/PathwayBrowser/#/R-MMU-5668599;https://reactome.org/PathwayBrowser/#/R-M…	HALLMARK ESTROGEN RESPONSE LATE;HALLMARK COMPLEMENT	http://www.gsea-msigdb.org/gsea/msigdb/mouse/geneset/HALLMARK_ESTROGEN_RESPONSE_LATE;http://www.gsea-msigdb.org/gsea/msigdb/mouse/geneset/HALLMARK_COMPLEMENT
P35700	68	K	1.53669	0.000566923	Up	Peroxiredoxin-1 OS=Mus musculus OX=10090 GN=Prdx1 PE=1 SV=1	Prdx1	1	6.1303e-85	217.82	3	K(1)LNCQVIGASVDSHFCHLAWINTPK	0.33121	693540	609290	587430	1019500	1018200	999850	0.848672	0.770793	0.733962	1.21206	1.21582	1.18862	cytoplasm	K13279	PRDX1; peroxiredoxin 1 [EC:1.11.1.24]	mmu04146 Peroxisome; mmu05146 Amoebiasis	GO:0000122 negative regulation of transcription by RNA polymerase II; GO:0000302 response to reactive oxygen species; GO:0000303 response to superoxide; GO:0000305 response to oxygen radical; GO:0001501 skeletal system development; GO:0001775 cell activation; GO:0001906 cell killing; GO:0001909 leukocyte mediated cytotoxicity; GO:0001932 regulation of protein phosphorylation; GO:0001934 positive …	GO:0000228 nuclear chromosome; GO:0000785 chromatin; GO:0000791 euchromatin; GO:0005622 intracellular anatomical structure; GO:0005634 nucleus; GO:0005694 chromosome; GO:0005730 nucleolus; GO:0005737 cytoplasm; GO:0005739 mitochondrion; GO:0005759 mitochondrial matrix; GO:0005777 peroxisome; GO:0005782 peroxisomal matrix; GO:0005829 cytosol; GO:0031907 microbody lumen; GO:0031974 membrane-enclose…	GO:0003824 catalytic activity; GO:0004601 peroxidase activity; GO:0005488 binding; GO:0005515 protein binding; GO:0008379 thioredoxin peroxidase activity; GO:0008430 selenium binding; GO:0016209 antioxidant activity; GO:0016491 oxidoreductase activity; GO:0016684 oxidoreductase activity, acting on peroxide as acceptor; GO:0020037 heme binding; GO:0042802 identical protein binding; GO:0042803 prot…	PF00578	PF00578 AhpC/TSA family	O	KOG0852	Alkyl hydroperoxide reductase, thiol specific antioxidant and related enzymes	WP4466 Oxidative stress and redox pathway	http://www.wikipathways.org/instance/WP4466_r116840		R-MMU-212436 Generic Transcription Pathway;R-MMU-2262752 Cellular responses to stress;R-MMU-3299685 Detoxification of Reactive Oxygen Species;R-MMU-3700989 Transcriptional Regulation by TP53;R-MMU-5628897 TP53 Regulates Metabolic Genes;R-MMU-73857 RNA Polymerase II Transcription;R-MMU-74160 Gene expression (Transcription);R-MMU-8953897 Cellular responses to stimuli;R-MMU-9711123 Cellular response…	https://reactome.org/PathwayBrowser/#/R-MMU-212436;https://reactome.org/PathwayBrowser/#/R-MMU-2262752;https://reactome.org/PathwayBrowser/#/R-MMU-3299685;https://reactome.org/PathwayBrowser/#/R-MMU-3700989;https://reactome.org/PathwayBrowser/#/R-MMU-5628897;https://reactome.org/PathwayBrowser/#/R-MMU-73857;https://reactome.org/PathwayBrowser/#/R-MMU-74160;https://reactome.org/PathwayBrowser/#/R-…	HALLMARK MTORC1 SIGNALING;HALLMARK REACTIVE OXIGEN SPECIES PATHWAY;HALLMARK PEROXISOME	http://www.gsea-msigdb.org/gsea/msigdb/mouse/geneset/HALLMARK_MTORC1_SIGNALING;http://www.gsea-msigdb.org/gsea/msigdb/mouse/geneset/HALLMARK_REACTIVE_OXIGEN_SPECIES_PATHWAY;http://www.gsea-msigdb.org/gsea/msigdb/mouse/geneset/HALLMARK_PEROXISOME
P35700	92	K	2.16725	0.00047597	Up	Peroxiredoxin-1 OS=Mus musculus OX=10090 GN=Prdx1 PE=1 SV=1	Prdx1	1	2.78154e-45	187.63	4	LNCQVIGASVDSHFCHLAWINTPK(1)K	1.0285	95841	75606	94174	190660	209980	201100	0.666306	0.543405	0.668501	1.2878	1.42452	1.35823	cytoplasm	K13279	PRDX1; peroxiredoxin 1 [EC:1.11.1.24]	mmu04146 Peroxisome; mmu05146 Amoebiasis	GO:0000122 negative regulation of transcription by RNA polymerase II; GO:0000302 response to reactive oxygen species; GO:0000303 response to superoxide; GO:0000305 response to oxygen radical; GO:0001501 skeletal system development; GO:0001775 cell activation; GO:0001906 cell killing; GO:0001909 leukocyte mediated cytotoxicity; GO:0001932 regulation of protein phosphorylation; GO:0001934 positive …	GO:0000228 nuclear chromosome; GO:0000785 chromatin; GO:0000791 euchromatin; GO:0005622 intracellular anatomical structure; GO:0005634 nucleus; GO:0005694 chromosome; GO:0005730 nucleolus; GO:0005737 cytoplasm; GO:0005739 mitochondrion; GO:0005759 mitochondrial matrix; GO:0005777 peroxisome; GO:0005782 peroxisomal matrix; GO:0005829 cytosol; GO:0031907 microbody lumen; GO:0031974 membrane-enclose…	GO:0003824 catalytic activity; GO:0004601 peroxidase activity; GO:0005488 binding; GO:0005515 protein binding; GO:0008379 thioredoxin peroxidase activity; GO:0008430 selenium binding; GO:0016209 antioxidant activity; GO:0016491 oxidoreductase activity; GO:0016684 oxidoreductase activity, acting on peroxide as acceptor; GO:0020037 heme binding; GO:0042802 identical protein binding; GO:0042803 prot…	PF00578	PF00578 AhpC/TSA family	O	KOG0852	Alkyl hydroperoxide reductase, thiol specific antioxidant and related enzymes	WP4466 Oxidative stress and redox pathway	http://www.wikipathways.org/instance/WP4466_r116840		R-MMU-212436 Generic Transcription Pathway;R-MMU-2262752 Cellular responses to stress;R-MMU-3299685 Detoxification of Reactive Oxygen Species;R-MMU-3700989 Transcriptional Regulation by TP53;R-MMU-5628897 TP53 Regulates Metabolic Genes;R-MMU-73857 RNA Polymerase II Transcription;R-MMU-74160 Gene expression (Transcription);R-MMU-8953897 Cellular responses to stimuli;R-MMU-9711123 Cellular response…	https://reactome.org/PathwayBrowser/#/R-MMU-212436;https://reactome.org/PathwayBrowser/#/R-MMU-2262752;https://reactome.org/PathwayBrowser/#/R-MMU-3299685;https://reactome.org/PathwayBrowser/#/R-MMU-3700989;https://reactome.org/PathwayBrowser/#/R-MMU-5628897;https://reactome.org/PathwayBrowser/#/R-MMU-73857;https://reactome.org/PathwayBrowser/#/R-MMU-74160;https://reactome.org/PathwayBrowser/#/R-…	HALLMARK MTORC1 SIGNALING;HALLMARK REACTIVE OXIGEN SPECIES PATHWAY;HALLMARK PEROXISOME	http://www.gsea-msigdb.org/gsea/msigdb/mouse/geneset/HALLMARK_MTORC1_SIGNALING;http://www.gsea-msigdb.org/gsea/msigdb/mouse/geneset/HALLMARK_REACTIVE_OXIGEN_SPECIES_PATHWAY;http://www.gsea-msigdb.org/gsea/msigdb/mouse/geneset/HALLMARK_PEROXISOME
P35700	136	K	1.67856	1.15674e-06	Up	Peroxiredoxin-1 OS=Mus musculus OX=10090 GN=Prdx1 PE=1 SV=1	Prdx1	1	3.12113e-20	187.33	2	GLFIIDDK(1)GILR	1.5461	3580600	3347400	3485300	6123700	6092900	6070500	0.752299	0.727089	0.747693	1.25002	1.24918	1.23908	cytoplasm	K13279	PRDX1; peroxiredoxin 1 [EC:1.11.1.24]	mmu04146 Peroxisome; mmu05146 Amoebiasis	GO:0000122 negative regulation of transcription by RNA polymerase II; GO:0000302 response to reactive oxygen species; GO:0000303 response to superoxide; GO:0000305 response to oxygen radical; GO:0001501 skeletal system development; GO:0001775 cell activation; GO:0001906 cell killing; GO:0001909 leukocyte mediated cytotoxicity; GO:0001932 regulation of protein phosphorylation; GO:0001934 positive …	GO:0000228 nuclear chromosome; GO:0000785 chromatin; GO:0000791 euchromatin; GO:0005622 intracellular anatomical structure; GO:0005634 nucleus; GO:0005694 chromosome; GO:0005730 nucleolus; GO:0005737 cytoplasm; GO:0005739 mitochondrion; GO:0005759 mitochondrial matrix; GO:0005777 peroxisome; GO:0005782 peroxisomal matrix; GO:0005829 cytosol; GO:0031907 microbody lumen; GO:0031974 membrane-enclose…	GO:0003824 catalytic activity; GO:0004601 peroxidase activity; GO:0005488 binding; GO:0005515 protein binding; GO:0008379 thioredoxin peroxidase activity; GO:0008430 selenium binding; GO:0016209 antioxidant activity; GO:0016491 oxidoreductase activity; GO:0016684 oxidoreductase activity, acting on peroxide as acceptor; GO:0020037 heme binding; GO:0042802 identical protein binding; GO:0042803 prot…	PF00578	PF00578 AhpC/TSA family	O	KOG0852	Alkyl hydroperoxide reductase, thiol specific antioxidant and related enzymes	WP4466 Oxidative stress and redox pathway	http://www.wikipathways.org/instance/WP4466_r116840		R-MMU-212436 Generic Transcription Pathway;R-MMU-2262752 Cellular responses to stress;R-MMU-3299685 Detoxification of Reactive Oxygen Species;R-MMU-3700989 Transcriptional Regulation by TP53;R-MMU-5628897 TP53 Regulates Metabolic Genes;R-MMU-73857 RNA Polymerase II Transcription;R-MMU-74160 Gene expression (Transcription);R-MMU-8953897 Cellular responses to stimuli;R-MMU-9711123 Cellular response…	https://reactome.org/PathwayBrowser/#/R-MMU-212436;https://reactome.org/PathwayBrowser/#/R-MMU-2262752;https://reactome.org/PathwayBrowser/#/R-MMU-3299685;https://reactome.org/PathwayBrowser/#/R-MMU-3700989;https://reactome.org/PathwayBrowser/#/R-MMU-5628897;https://reactome.org/PathwayBrowser/#/R-MMU-73857;https://reactome.org/PathwayBrowser/#/R-MMU-74160;https://reactome.org/PathwayBrowser/#/R-…	HALLMARK MTORC1 SIGNALING;HALLMARK REACTIVE OXIGEN SPECIES PATHWAY;HALLMARK PEROXISOME	http://www.gsea-msigdb.org/gsea/msigdb/mouse/geneset/HALLMARK_MTORC1_SIGNALING;http://www.gsea-msigdb.org/gsea/msigdb/mouse/geneset/HALLMARK_REACTIVE_OXIGEN_SPECIES_PATHWAY;http://www.gsea-msigdb.org/gsea/msigdb/mouse/geneset/HALLMARK_PEROXISOME
P35700	7	K	1.89233	0.000388756	Up	Peroxiredoxin-1 OS=Mus musculus OX=10090 GN=Prdx1 PE=1 SV=1	Prdx1	1	2.6503e-24	157.77	2	SSGNAK(1)IGYPAPNFK	-0.7806	603550	491360	499460	1037300	1075500	1040800	0.766527	0.645148	0.647685	1.27993	1.33289	1.28417	cytoplasm	K13279	PRDX1; peroxiredoxin 1 [EC:1.11.1.24]	mmu04146 Peroxisome; mmu05146 Amoebiasis	GO:0000122 negative regulation of transcription by RNA polymerase II; GO:0000302 response to reactive oxygen species; GO:0000303 response to superoxide; GO:0000305 response to oxygen radical; GO:0001501 skeletal system development; GO:0001775 cell activation; GO:0001906 cell killing; GO:0001909 leukocyte mediated cytotoxicity; GO:0001932 regulation of protein phosphorylation; GO:0001934 positive …	GO:0000228 nuclear chromosome; GO:0000785 chromatin; GO:0000791 euchromatin; GO:0005622 intracellular anatomical structure; GO:0005634 nucleus; GO:0005694 chromosome; GO:0005730 nucleolus; GO:0005737 cytoplasm; GO:0005739 mitochondrion; GO:0005759 mitochondrial matrix; GO:0005777 peroxisome; GO:0005782 peroxisomal matrix; GO:0005829 cytosol; GO:0031907 microbody lumen; GO:0031974 membrane-enclose…	GO:0003824 catalytic activity; GO:0004601 peroxidase activity; GO:0005488 binding; GO:0005515 protein binding; GO:0008379 thioredoxin peroxidase activity; GO:0008430 selenium binding; GO:0016209 antioxidant activity; GO:0016491 oxidoreductase activity; GO:0016684 oxidoreductase activity, acting on peroxide as acceptor; GO:0020037 heme binding; GO:0042802 identical protein binding; GO:0042803 prot…	PF00578	PF00578 AhpC/TSA family	O	KOG0852	Alkyl hydroperoxide reductase, thiol specific antioxidant and related enzymes	WP4466 Oxidative stress and redox pathway	http://www.wikipathways.org/instance/WP4466_r116840		R-MMU-212436 Generic Transcription Pathway;R-MMU-2262752 Cellular responses to stress;R-MMU-3299685 Detoxification of Reactive Oxygen Species;R-MMU-3700989 Transcriptional Regulation by TP53;R-MMU-5628897 TP53 Regulates Metabolic Genes;R-MMU-73857 RNA Polymerase II Transcription;R-MMU-74160 Gene expression (Transcription);R-MMU-8953897 Cellular responses to stimuli;R-MMU-9711123 Cellular response…	https://reactome.org/PathwayBrowser/#/R-MMU-212436;https://reactome.org/PathwayBrowser/#/R-MMU-2262752;https://reactome.org/PathwayBrowser/#/R-MMU-3299685;https://reactome.org/PathwayBrowser/#/R-MMU-3700989;https://reactome.org/PathwayBrowser/#/R-MMU-5628897;https://reactome.org/PathwayBrowser/#/R-MMU-73857;https://reactome.org/PathwayBrowser/#/R-MMU-74160;https://reactome.org/PathwayBrowser/#/R-…	HALLMARK MTORC1 SIGNALING;HALLMARK REACTIVE OXIGEN SPECIES PATHWAY;HALLMARK PEROXISOME	http://www.gsea-msigdb.org/gsea/msigdb/mouse/geneset/HALLMARK_MTORC1_SIGNALING;http://www.gsea-msigdb.org/gsea/msigdb/mouse/geneset/HALLMARK_REACTIVE_OXIGEN_SPECIES_PATHWAY;http://www.gsea-msigdb.org/gsea/msigdb/mouse/geneset/HALLMARK_PEROXISOME
P47791	318	K	2.0695	0.000535437	Up	Glutathione reductase, mitochondrial OS=Mus musculus OX=10090 GN=Gsr PE=1 SV=3	Gsr	1	4.01538e-43	207.88	2	DPNSK(1)GLNLNK	1.7046	87156	74051	75974	159460	167690	144360	0.729588	0.604927	0.634913	1.34307	1.47195	1.26072	mitochondria	K00383	GSR; glutathione reductase (NADPH) [EC:1.8.1.7]	mmu04918 Thyroid hormone synthesis; mmu00480 Glutathione metabolism; mmu01100 Metabolic pathways; mmu05415 Diabetic cardiomyopathy	GO:0000003 reproduction; GO:0000302 response to reactive oxygen species; GO:0000303 response to superoxide; GO:0000305 response to oxygen radical; GO:0002931 response to ischemia; GO:0006091 generation of precursor metabolites and energy; GO:0006139 nucleobase-containing compound metabolic process; GO:0006518 peptide metabolic process; GO:0006575 cellular modified amino acid metabolic process; GO…	GO:0005622 intracellular anatomical structure; GO:0005737 cytoplasm; GO:0005739 mitochondrion; GO:0005759 mitochondrial matrix; GO:0005829 cytosol; GO:0005886 plasma membrane; GO:0009897 external side of plasma membrane; GO:0009986 cell surface; GO:0016020 membrane; GO:0031974 membrane-enclosed lumen; GO:0043226 organelle; GO:0043227 membrane-bounded organelle; GO:0043229 intracellular organelle;…	GO:0000166 nucleotide binding; GO:0003824 catalytic activity; GO:0004362 glutathione-disulfide reductase (NADPH) activity; GO:0005488 binding; GO:0005515 protein binding; GO:0009055 electron transfer activity; GO:0015036 disulfide oxidoreductase activity; GO:0015038 glutathione disulfide oxidoreductase activity; GO:0016209 antioxidant activity; GO:0016491 oxidoreductase activity; GO:0016651 oxido…	PF07992; PF02852	PF07992 Pyridine nucleotide-disulphide oxidoreductase; PF02852 Pyridine nucleotide-disulphide oxidoreductase, dimerisation domain	Q	KOG0405	Pyridine nucleotide-disulphide oxidoreductase	WP730 Glutathione and one-carbon metabolism;WP4466 Oxidative stress and redox pathway;WP1251 Metapathway biotransformation;WP1770 One-carbon metabolism and related pathways;WP164 Glutathione metabolism;WP412 Oxidative stress response;WP662 Amino acid metabolism;WP1273 Folic acid network;WP1272 Selenium micronutrient network	http://www.wikipathways.org/instance/WP730_r116583;http://www.wikipathways.org/instance/WP4466_r116840;http://www.wikipathways.org/instance/WP1251_r94721;http://www.wikipathways.org/instance/WP1770_r116575;http://www.wikipathways.org/instance/WP164_r106858;http://www.wikipathways.org/instance/WP412_r117038;http://www.wikipathways.org/instance/WP662_r122074;http://www.wikipathways.org/instance/WP1…		R-MMU-1430728 Metabolism;R-MMU-15869 Metabolism of nucleotides;R-MMU-212436 Generic Transcription Pathway;R-MMU-2262752 Cellular responses to stress;R-MMU-3299685 Detoxification of Reactive Oxygen Species;R-MMU-3700989 Transcriptional Regulation by TP53;R-MMU-499943 Interconversion of nucleotide di- and triphosphates;R-MMU-5628897 TP53 Regulates Metabolic Genes;R-MMU-73857 RNA Polymerase II Trans…	https://reactome.org/PathwayBrowser/#/R-MMU-1430728;https://reactome.org/PathwayBrowser/#/R-MMU-15869;https://reactome.org/PathwayBrowser/#/R-MMU-212436;https://reactome.org/PathwayBrowser/#/R-MMU-2262752;https://reactome.org/PathwayBrowser/#/R-MMU-3299685;https://reactome.org/PathwayBrowser/#/R-MMU-3700989;https://reactome.org/PathwayBrowser/#/R-MMU-499943;https://reactome.org/PathwayBrowser/#/R…	HALLMARK APOPTOSIS;HALLMARK ANDROGEN RESPONSE;HALLMARK MTORC1 SIGNALING;HALLMARK XENOBIOTIC METABOLISM;HALLMARK REACTIVE OXIGEN SPECIES PATHWAY	http://www.gsea-msigdb.org/gsea/msigdb/mouse/geneset/HALLMARK_APOPTOSIS;http://www.gsea-msigdb.org/gsea/msigdb/mouse/geneset/HALLMARK_ANDROGEN_RESPONSE;http://www.gsea-msigdb.org/gsea/msigdb/mouse/geneset/HALLMARK_MTORC1_SIGNALING;http://www.gsea-msigdb.org/gsea/msigdb/mouse/geneset/HALLMARK_XENOBIOTIC_METABOLISM;http://www.gsea-msigdb.org/gsea/msigdb/mouse/geneset/HALLMARK_REACTIVE_OXIGEN_SPECIE…
P47791	357	K	2.35963	0.000232694	Up	Glutathione reductase, mitochondrial OS=Mus musculus OX=10090 GN=Gsr PE=1 SV=3	Gsr	1	1.09737e-42	116.06	2	GVYAVGDVCGK(1)ALLTPVAIAAGR	1.1301	19339	16257	16028	41800	37016	38296	0.679929	0.557778	0.562571	1.47867	1.36466	1.40467	mitochondria	K00383	GSR; glutathione reductase (NADPH) [EC:1.8.1.7]	mmu04918 Thyroid hormone synthesis; mmu00480 Glutathione metabolism; mmu01100 Metabolic pathways; mmu05415 Diabetic cardiomyopathy	GO:0000003 reproduction; GO:0000302 response to reactive oxygen species; GO:0000303 response to superoxide; GO:0000305 response to oxygen radical; GO:0002931 response to ischemia; GO:0006091 generation of precursor metabolites and energy; GO:0006139 nucleobase-containing compound metabolic process; GO:0006518 peptide metabolic process; GO:0006575 cellular modified amino acid metabolic process; GO…	GO:0005622 intracellular anatomical structure; GO:0005737 cytoplasm; GO:0005739 mitochondrion; GO:0005759 mitochondrial matrix; GO:0005829 cytosol; GO:0005886 plasma membrane; GO:0009897 external side of plasma membrane; GO:0009986 cell surface; GO:0016020 membrane; GO:0031974 membrane-enclosed lumen; GO:0043226 organelle; GO:0043227 membrane-bounded organelle; GO:0043229 intracellular organelle;…	GO:0000166 nucleotide binding; GO:0003824 catalytic activity; GO:0004362 glutathione-disulfide reductase (NADPH) activity; GO:0005488 binding; GO:0005515 protein binding; GO:0009055 electron transfer activity; GO:0015036 disulfide oxidoreductase activity; GO:0015038 glutathione disulfide oxidoreductase activity; GO:0016209 antioxidant activity; GO:0016491 oxidoreductase activity; GO:0016651 oxido…	PF07992; PF02852	PF07992 Pyridine nucleotide-disulphide oxidoreductase; PF02852 Pyridine nucleotide-disulphide oxidoreductase, dimerisation domain	Q	KOG0405	Pyridine nucleotide-disulphide oxidoreductase	WP730 Glutathione and one-carbon metabolism;WP4466 Oxidative stress and redox pathway;WP1251 Metapathway biotransformation;WP1770 One-carbon metabolism and related pathways;WP164 Glutathione metabolism;WP412 Oxidative stress response;WP662 Amino acid metabolism;WP1273 Folic acid network;WP1272 Selenium micronutrient network	http://www.wikipathways.org/instance/WP730_r116583;http://www.wikipathways.org/instance/WP4466_r116840;http://www.wikipathways.org/instance/WP1251_r94721;http://www.wikipathways.org/instance/WP1770_r116575;http://www.wikipathways.org/instance/WP164_r106858;http://www.wikipathways.org/instance/WP412_r117038;http://www.wikipathways.org/instance/WP662_r122074;http://www.wikipathways.org/instance/WP1…		R-MMU-1430728 Metabolism;R-MMU-15869 Metabolism of nucleotides;R-MMU-212436 Generic Transcription Pathway;R-MMU-2262752 Cellular responses to stress;R-MMU-3299685 Detoxification of Reactive Oxygen Species;R-MMU-3700989 Transcriptional Regulation by TP53;R-MMU-499943 Interconversion of nucleotide di- and triphosphates;R-MMU-5628897 TP53 Regulates Metabolic Genes;R-MMU-73857 RNA Polymerase II Trans…	https://reactome.org/PathwayBrowser/#/R-MMU-1430728;https://reactome.org/PathwayBrowser/#/R-MMU-15869;https://reactome.org/PathwayBrowser/#/R-MMU-212436;https://reactome.org/PathwayBrowser/#/R-MMU-2262752;https://reactome.org/PathwayBrowser/#/R-MMU-3299685;https://reactome.org/PathwayBrowser/#/R-MMU-3700989;https://reactome.org/PathwayBrowser/#/R-MMU-499943;https://reactome.org/PathwayBrowser/#/R…	HALLMARK APOPTOSIS;HALLMARK ANDROGEN RESPONSE;HALLMARK MTORC1 SIGNALING;HALLMARK XENOBIOTIC METABOLISM;HALLMARK REACTIVE OXIGEN SPECIES PATHWAY	http://www.gsea-msigdb.org/gsea/msigdb/mouse/geneset/HALLMARK_APOPTOSIS;http://www.gsea-msigdb.org/gsea/msigdb/mouse/geneset/HALLMARK_ANDROGEN_RESPONSE;http://www.gsea-msigdb.org/gsea/msigdb/mouse/geneset/HALLMARK_MTORC1_SIGNALING;http://www.gsea-msigdb.org/gsea/msigdb/mouse/geneset/HALLMARK_XENOBIOTIC_METABOLISM;http://www.gsea-msigdb.org/gsea/msigdb/mouse/geneset/HALLMARK_REACTIVE_OXIGEN_SPECIE…
P54071	384	K	1.74561	0.000882339	Up	Isocitrate dehydrogenase [NADP], mitochondrial OS=Mus musculus OX=10090 GN=Idh2 PE=1 SV=3	Idh2	1	2.76467e-26	159.93	2	GK(1)LDGNQDLIR	-0.14146	232160	189480	190600	343650	352010	344180	0.824654	0.682269	0.68597	1.25419	1.29732	1.27642	mitochondria	K00031	IDH1; isocitrate dehydrogenase [EC:1.1.1.42]	mmu01230 Biosynthesis of amino acids; mmu01200 Carbon metabolism; mmu05230 Central carbon metabolism in cancer; mmu04146 Peroxisome; mmu01100 Metabolic pathways; mmu00480 Glutathione metabolism; mmu01210 2-Oxocarboxylic acid metabolism; mmu00020 Citrate cycle (TCA cycle)	GO:0002791 regulation of peptide secretion; GO:0002792 negative regulation of peptide secretion; GO:0005975 carbohydrate metabolic process; GO:0006082 organic acid metabolic process; GO:0006091 generation of precursor metabolites and energy; GO:0006099 tricarboxylic acid cycle; GO:0006101 citrate metabolic process; GO:0006102 isocitrate metabolic process; GO:0006103 2-oxoglutarate metabolic proce…	GO:0005622 intracellular anatomical structure; GO:0005737 cytoplasm; GO:0005739 mitochondrion; GO:0005740 mitochondrial envelope; GO:0005743 mitochondrial inner membrane; GO:0005759 mitochondrial matrix; GO:0005777 peroxisome; GO:0005829 cytosol; GO:0016020 membrane; GO:0019866 organelle inner membrane; GO:0031090 organelle membrane; GO:0031966 mitochondrial membrane; GO:0031967 organelle envelop…	GO:0000287 magnesium ion binding; GO:0003824 catalytic activity; GO:0004448 isocitrate dehydrogenase activity; GO:0004450 isocitrate dehydrogenase (NADP+) activity; GO:0005488 binding; GO:0016491 oxidoreductase activity; GO:0016614 oxidoreductase activity, acting on CH-OH group of donors; GO:0016616 oxidoreductase activity, acting on the CH-OH group of donors, NAD or NADP as acceptor; GO:0043167 …	PF00180	PF00180 Isocitrate/isopropylmalate dehydrogenase	C	KOG1526	NADP-dependent isocitrate dehydrogenase	WP4466 Oxidative stress and redox pathway;WP434 TCA cycle	http://www.wikipathways.org/instance/WP4466_r116840;http://www.wikipathways.org/instance/WP434_r117949		R-MMU-1428517 The citric acid (TCA) cycle and respiratory electron transport;R-MMU-1430728 Metabolism;R-MMU-1592230 Mitochondrial biogenesis;R-MMU-1852241 Organelle biogenesis and maintenance;R-MMU-2151201 Transcriptional activation of mitochondrial biogenesis;R-MMU-71403 Citric acid cycle (TCA cycle);R-MMU-71406 Pyruvate metabolism and Citric Acid (TCA) cycle	https://reactome.org/PathwayBrowser/#/R-MMU-1428517;https://reactome.org/PathwayBrowser/#/R-MMU-1430728;https://reactome.org/PathwayBrowser/#/R-MMU-1592230;https://reactome.org/PathwayBrowser/#/R-MMU-1852241;https://reactome.org/PathwayBrowser/#/R-MMU-2151201;https://reactome.org/PathwayBrowser/#/R-MMU-71403;https://reactome.org/PathwayBrowser/#/R-MMU-71406	HALLMARK ESTROGEN RESPONSE LATE;HALLMARK OXIDATIVE PHOSPHORYLATION;HALLMARK BILE ACID METABOLISM;HALLMARK PEROXISOME	http://www.gsea-msigdb.org/gsea/msigdb/mouse/geneset/HALLMARK_ESTROGEN_RESPONSE_LATE;http://www.gsea-msigdb.org/gsea/msigdb/mouse/geneset/HALLMARK_OXIDATIVE_PHOSPHORYLATION;http://www.gsea-msigdb.org/gsea/msigdb/mouse/geneset/HALLMARK_BILE_ACID_METABOLISM;http://www.gsea-msigdb.org/gsea/msigdb/mouse/geneset/HALLMARK_PEROXISOME
P54071	282	K	1.92169	0.000144345	Up	Isocitrate dehydrogenase [NADP], mitochondrial OS=Mus musculus OX=10090 GN=Idh2 PE=1 SV=3	Idh2	1	0.000383961	106.93	2	NK(1)IWYEHR	-0.37977	132740	114450	120500	220800	230550	236180	0.7382	0.645202	0.678981	1.26164	1.33029	1.37133	mitochondria	K00031	IDH1; isocitrate dehydrogenase [EC:1.1.1.42]	mmu01230 Biosynthesis of amino acids; mmu01200 Carbon metabolism; mmu05230 Central carbon metabolism in cancer; mmu04146 Peroxisome; mmu01100 Metabolic pathways; mmu00480 Glutathione metabolism; mmu01210 2-Oxocarboxylic acid metabolism; mmu00020 Citrate cycle (TCA cycle)	GO:0002791 regulation of peptide secretion; GO:0002792 negative regulation of peptide secretion; GO:0005975 carbohydrate metabolic process; GO:0006082 organic acid metabolic process; GO:0006091 generation of precursor metabolites and energy; GO:0006099 tricarboxylic acid cycle; GO:0006101 citrate metabolic process; GO:0006102 isocitrate metabolic process; GO:0006103 2-oxoglutarate metabolic proce…	GO:0005622 intracellular anatomical structure; GO:0005737 cytoplasm; GO:0005739 mitochondrion; GO:0005740 mitochondrial envelope; GO:0005743 mitochondrial inner membrane; GO:0005759 mitochondrial matrix; GO:0005777 peroxisome; GO:0005829 cytosol; GO:0016020 membrane; GO:0019866 organelle inner membrane; GO:0031090 organelle membrane; GO:0031966 mitochondrial membrane; GO:0031967 organelle envelop…	GO:0000287 magnesium ion binding; GO:0003824 catalytic activity; GO:0004448 isocitrate dehydrogenase activity; GO:0004450 isocitrate dehydrogenase (NADP+) activity; GO:0005488 binding; GO:0016491 oxidoreductase activity; GO:0016614 oxidoreductase activity, acting on CH-OH group of donors; GO:0016616 oxidoreductase activity, acting on the CH-OH group of donors, NAD or NADP as acceptor; GO:0043167 …	PF00180	PF00180 Isocitrate/isopropylmalate dehydrogenase	C	KOG1526	NADP-dependent isocitrate dehydrogenase	WP4466 Oxidative stress and redox pathway;WP434 TCA cycle	http://www.wikipathways.org/instance/WP4466_r116840;http://www.wikipathways.org/instance/WP434_r117949		R-MMU-1428517 The citric acid (TCA) cycle and respiratory electron transport;R-MMU-1430728 Metabolism;R-MMU-1592230 Mitochondrial biogenesis;R-MMU-1852241 Organelle biogenesis and maintenance;R-MMU-2151201 Transcriptional activation of mitochondrial biogenesis;R-MMU-71403 Citric acid cycle (TCA cycle);R-MMU-71406 Pyruvate metabolism and Citric Acid (TCA) cycle	https://reactome.org/PathwayBrowser/#/R-MMU-1428517;https://reactome.org/PathwayBrowser/#/R-MMU-1430728;https://reactome.org/PathwayBrowser/#/R-MMU-1592230;https://reactome.org/PathwayBrowser/#/R-MMU-1852241;https://reactome.org/PathwayBrowser/#/R-MMU-2151201;https://reactome.org/PathwayBrowser/#/R-MMU-71403;https://reactome.org/PathwayBrowser/#/R-MMU-71406	HALLMARK ESTROGEN RESPONSE LATE;HALLMARK OXIDATIVE PHOSPHORYLATION;HALLMARK BILE ACID METABOLISM;HALLMARK PEROXISOME	http://www.gsea-msigdb.org/gsea/msigdb/mouse/geneset/HALLMARK_ESTROGEN_RESPONSE_LATE;http://www.gsea-msigdb.org/gsea/msigdb/mouse/geneset/HALLMARK_OXIDATIVE_PHOSPHORYLATION;http://www.gsea-msigdb.org/gsea/msigdb/mouse/geneset/HALLMARK_BILE_ACID_METABOLISM;http://www.gsea-msigdb.org/gsea/msigdb/mouse/geneset/HALLMARK_PEROXISOME
P54071	251	K	1.53626	0.000388801	Up	Isocitrate dehydrogenase [NADP], mitochondrial OS=Mus musculus OX=10090 GN=Idh2 PE=1 SV=3	Idh2	1	2.08441e-06	110.52	2	WPLYLSTK(1)NTILK	1.2538	32748	34384	31448	49163	51716	46583	0.781072	0.831324	0.759972	1.20478	1.27979	1.16	mitochondria	K00031	IDH1; isocitrate dehydrogenase [EC:1.1.1.42]	mmu01230 Biosynthesis of amino acids; mmu01200 Carbon metabolism; mmu05230 Central carbon metabolism in cancer; mmu04146 Peroxisome; mmu01100 Metabolic pathways; mmu00480 Glutathione metabolism; mmu01210 2-Oxocarboxylic acid metabolism; mmu00020 Citrate cycle (TCA cycle)	GO:0002791 regulation of peptide secretion; GO:0002792 negative regulation of peptide secretion; GO:0005975 carbohydrate metabolic process; GO:0006082 organic acid metabolic process; GO:0006091 generation of precursor metabolites and energy; GO:0006099 tricarboxylic acid cycle; GO:0006101 citrate metabolic process; GO:0006102 isocitrate metabolic process; GO:0006103 2-oxoglutarate metabolic proce…	GO:0005622 intracellular anatomical structure; GO:0005737 cytoplasm; GO:0005739 mitochondrion; GO:0005740 mitochondrial envelope; GO:0005743 mitochondrial inner membrane; GO:0005759 mitochondrial matrix; GO:0005777 peroxisome; GO:0005829 cytosol; GO:0016020 membrane; GO:0019866 organelle inner membrane; GO:0031090 organelle membrane; GO:0031966 mitochondrial membrane; GO:0031967 organelle envelop…	GO:0000287 magnesium ion binding; GO:0003824 catalytic activity; GO:0004448 isocitrate dehydrogenase activity; GO:0004450 isocitrate dehydrogenase (NADP+) activity; GO:0005488 binding; GO:0016491 oxidoreductase activity; GO:0016614 oxidoreductase activity, acting on CH-OH group of donors; GO:0016616 oxidoreductase activity, acting on the CH-OH group of donors, NAD or NADP as acceptor; GO:0043167 …	PF00180	PF00180 Isocitrate/isopropylmalate dehydrogenase	C	KOG1526	NADP-dependent isocitrate dehydrogenase	WP4466 Oxidative stress and redox pathway;WP434 TCA cycle	http://www.wikipathways.org/instance/WP4466_r116840;http://www.wikipathways.org/instance/WP434_r117949		R-MMU-1428517 The citric acid (TCA) cycle and respiratory electron transport;R-MMU-1430728 Metabolism;R-MMU-1592230 Mitochondrial biogenesis;R-MMU-1852241 Organelle biogenesis and maintenance;R-MMU-2151201 Transcriptional activation of mitochondrial biogenesis;R-MMU-71403 Citric acid cycle (TCA cycle);R-MMU-71406 Pyruvate metabolism and Citric Acid (TCA) cycle	https://reactome.org/PathwayBrowser/#/R-MMU-1428517;https://reactome.org/PathwayBrowser/#/R-MMU-1430728;https://reactome.org/PathwayBrowser/#/R-MMU-1592230;https://reactome.org/PathwayBrowser/#/R-MMU-1852241;https://reactome.org/PathwayBrowser/#/R-MMU-2151201;https://reactome.org/PathwayBrowser/#/R-MMU-71403;https://reactome.org/PathwayBrowser/#/R-MMU-71406	HALLMARK ESTROGEN RESPONSE LATE;HALLMARK OXIDATIVE PHOSPHORYLATION;HALLMARK BILE ACID METABOLISM;HALLMARK PEROXISOME	http://www.gsea-msigdb.org/gsea/msigdb/mouse/geneset/HALLMARK_ESTROGEN_RESPONSE_LATE;http://www.gsea-msigdb.org/gsea/msigdb/mouse/geneset/HALLMARK_OXIDATIVE_PHOSPHORYLATION;http://www.gsea-msigdb.org/gsea/msigdb/mouse/geneset/HALLMARK_BILE_ACID_METABOLISM;http://www.gsea-msigdb.org/gsea/msigdb/mouse/geneset/HALLMARK_PEROXISOME
P63001	96	K	2.17688	0.0273025	Up	Ras-related C3 botulinum toxin substrate 1 OS=Mus musculus OX=10090 GN=Rac1 PE=1 SV=1	Rac1	1	0.000664736	72.038	2	AK(1)WYPEVR	0.40376	81529	161860	165000	289570	310000	255950	0.375087	0.764364	0.764611	1.39789	1.49741	1.24962	cytoplasm	K04392	RAC1; Ras-related C3 botulinum toxin substrate 1	mmu04370 VEGF signaling pathway; mmu04510 Focal adhesion; mmu05417 Lipid and atherosclerosis; mmu05135 Yersinia infection; mmu05205 Proteoglycans in cancer; mmu04520 Adherens junction; mmu05163 Human cytomegalovirus infection; mmu05170 Human immunodeficiency virus 1 infection; mmu04530 Tight junction; mmu04015 Rap1 signaling pathway; mmu04310 Wnt signaling pathway; mmu05416 Viral myocarditis; mmu…	GO:0000003 reproduction; GO:0000132 establishment of mitotic spindle orientation; GO:0000165 MAPK cascade; GO:0000226 microtubule cytoskeleton organization; GO:0000278 mitotic cell cycle; GO:0000768 syncytium formation by plasma membrane fusion; GO:0000902 cell morphogenesis; GO:0000904 cell morphogenesis involved in differentiation; GO:0001558 regulation of cell growth; GO:0001654 eye developmen…	GO:0000139 Golgi membrane; GO:0000242 pericentriolar material; GO:0001726 ruffle; GO:0001891 phagocytic cup; GO:0005622 intracellular anatomical structure; GO:0005634 nucleus; GO:0005737 cytoplasm; GO:0005768 endosome; GO:0005769 early endosome; GO:0005794 Golgi apparatus; GO:0005802 trans-Golgi network; GO:0005813 centrosome; GO:0005815 microtubule organizing center; GO:0005829 cytosol; GO:00058…	GO:0000166 nucleotide binding; GO:0001882 nucleoside binding; GO:0001883 purine nucleoside binding; GO:0003824 catalytic activity; GO:0003924 GTPase activity; GO:0005488 binding; GO:0005515 protein binding; GO:0005525 GTP binding; GO:0016462 pyrophosphatase activity; GO:0016787 hydrolase activity; GO:0016817 hydrolase activity, acting on acid anhydrides; GO:0016818 hydrolase activity, acting on a…	PF00071	PF00071 Ras family	R	KOG0393	Ras-related small GTPase, Rho type	WP2152 BDNF pathway;WP4466 Oxidative stress and redox pathway;WP387 IL-6 signaling pathway;WP572 EGFR1 signaling pathway;WP6 Integrin-mediated cell adhesion;WP523 Regulation of actin cytoskeleton;WP3626 Microglia pathogen phagocytosis pathway;WP350 p38 Mapk signaling pathway;WP373 IL-3 signaling pathway;WP403 Wnt signaling pathway;WP298 G13 signaling pathway;WP1560 MicroRNAs in cardiomyocyte hype…	http://www.wikipathways.org/instance/WP2152_r120589;http://www.wikipathways.org/instance/WP4466_r116840;http://www.wikipathways.org/instance/WP387_r117906;http://www.wikipathways.org/instance/WP572_r117874;http://www.wikipathways.org/instance/WP6_r116713;http://www.wikipathways.org/instance/WP523_r120790;http://www.wikipathways.org/instance/WP3626_r116838;http://www.wikipathways.org/instance/WP35…		R-MMU-109582 Hemostasis;R-MMU-114604 GPVI-mediated activation cascade;R-MMU-1257604 PIP3 activates AKT signaling;R-MMU-1266738 Developmental Biology;R-MMU-1280218 Adaptive Immune System;R-MMU-1433557 Signaling by SCF-KIT;R-MMU-162582 Signal Transduction;R-MMU-166520 Signaling by NTRKs;R-MMU-168249 Innate Immune System;R-MMU-168256 Immune System;R-MMU-193648 NRAGE signals death through JNK;R-MMU-1…		HALLMARK PI3K AKT MTOR SIGNALING;HALLMARK COAGULATION	http://www.gsea-msigdb.org/gsea/msigdb/mouse/geneset/HALLMARK_PI3K_AKT_MTOR_SIGNALING;http://www.gsea-msigdb.org/gsea/msigdb/mouse/geneset/HALLMARK_COAGULATION
P63001	153	K	1.82105	0.00185889	Up	Ras-related C3 botulinum toxin substrate 1 OS=Mus musculus OX=10090 GN=Rac1 PE=1 SV=1	Rac1	1	7.99019e-25	157.67	2	EIGAVK(1)YLECSALTQR	4.3424	15030	14201	18793	27988	27702	28207	0.662493	0.642513	0.834362	1.29447	1.28201	1.31941	cytoplasm	K04392	RAC1; Ras-related C3 botulinum toxin substrate 1	mmu04370 VEGF signaling pathway; mmu04510 Focal adhesion; mmu05417 Lipid and atherosclerosis; mmu05135 Yersinia infection; mmu05205 Proteoglycans in cancer; mmu04520 Adherens junction; mmu05163 Human cytomegalovirus infection; mmu05170 Human immunodeficiency virus 1 infection; mmu04530 Tight junction; mmu04015 Rap1 signaling pathway; mmu04310 Wnt signaling pathway; mmu05416 Viral myocarditis; mmu…	GO:0000003 reproduction; GO:0000132 establishment of mitotic spindle orientation; GO:0000165 MAPK cascade; GO:0000226 microtubule cytoskeleton organization; GO:0000278 mitotic cell cycle; GO:0000768 syncytium formation by plasma membrane fusion; GO:0000902 cell morphogenesis; GO:0000904 cell morphogenesis involved in differentiation; GO:0001558 regulation of cell growth; GO:0001654 eye developmen…	GO:0000139 Golgi membrane; GO:0000242 pericentriolar material; GO:0001726 ruffle; GO:0001891 phagocytic cup; GO:0005622 intracellular anatomical structure; GO:0005634 nucleus; GO:0005737 cytoplasm; GO:0005768 endosome; GO:0005769 early endosome; GO:0005794 Golgi apparatus; GO:0005802 trans-Golgi network; GO:0005813 centrosome; GO:0005815 microtubule organizing center; GO:0005829 cytosol; GO:00058…	GO:0000166 nucleotide binding; GO:0001882 nucleoside binding; GO:0001883 purine nucleoside binding; GO:0003824 catalytic activity; GO:0003924 GTPase activity; GO:0005488 binding; GO:0005515 protein binding; GO:0005525 GTP binding; GO:0016462 pyrophosphatase activity; GO:0016787 hydrolase activity; GO:0016817 hydrolase activity, acting on acid anhydrides; GO:0016818 hydrolase activity, acting on a…	PF00071	PF00071 Ras family	R	KOG0393	Ras-related small GTPase, Rho type	WP2152 BDNF pathway;WP4466 Oxidative stress and redox pathway;WP387 IL-6 signaling pathway;WP572 EGFR1 signaling pathway;WP6 Integrin-mediated cell adhesion;WP523 Regulation of actin cytoskeleton;WP3626 Microglia pathogen phagocytosis pathway;WP350 p38 Mapk signaling pathway;WP373 IL-3 signaling pathway;WP403 Wnt signaling pathway;WP298 G13 signaling pathway;WP1560 MicroRNAs in cardiomyocyte hype…	http://www.wikipathways.org/instance/WP2152_r120589;http://www.wikipathways.org/instance/WP4466_r116840;http://www.wikipathways.org/instance/WP387_r117906;http://www.wikipathways.org/instance/WP572_r117874;http://www.wikipathways.org/instance/WP6_r116713;http://www.wikipathways.org/instance/WP523_r120790;http://www.wikipathways.org/instance/WP3626_r116838;http://www.wikipathways.org/instance/WP35…		R-MMU-109582 Hemostasis;R-MMU-114604 GPVI-mediated activation cascade;R-MMU-1257604 PIP3 activates AKT signaling;R-MMU-1266738 Developmental Biology;R-MMU-1280218 Adaptive Immune System;R-MMU-1433557 Signaling by SCF-KIT;R-MMU-162582 Signal Transduction;R-MMU-166520 Signaling by NTRKs;R-MMU-168249 Innate Immune System;R-MMU-168256 Immune System;R-MMU-193648 NRAGE signals death through JNK;R-MMU-1…		HALLMARK PI3K AKT MTOR SIGNALING;HALLMARK COAGULATION	http://www.gsea-msigdb.org/gsea/msigdb/mouse/geneset/HALLMARK_PI3K_AKT_MTOR_SIGNALING;http://www.gsea-msigdb.org/gsea/msigdb/mouse/geneset/HALLMARK_COAGULATION
P63001	116	K	2.0376	0.00570111	Up	Ras-related C3 botulinum toxin substrate 1 OS=Mus musculus OX=10090 GN=Rac1 PE=1 SV=1	Rac1	1	5.34336e-58	230.5	3	HHCPNTPIILVGTK(1)LDLR	0.37129	16590	10628	11238	25585	24197	25297	0.849675	0.558726	0.579738	1.37496	1.30115	1.37492	cytoplasm	K04392	RAC1; Ras-related C3 botulinum toxin substrate 1	mmu04370 VEGF signaling pathway; mmu04510 Focal adhesion; mmu05417 Lipid and atherosclerosis; mmu05135 Yersinia infection; mmu05205 Proteoglycans in cancer; mmu04520 Adherens junction; mmu05163 Human cytomegalovirus infection; mmu05170 Human immunodeficiency virus 1 infection; mmu04530 Tight junction; mmu04015 Rap1 signaling pathway; mmu04310 Wnt signaling pathway; mmu05416 Viral myocarditis; mmu…	GO:0000003 reproduction; GO:0000132 establishment of mitotic spindle orientation; GO:0000165 MAPK cascade; GO:0000226 microtubule cytoskeleton organization; GO:0000278 mitotic cell cycle; GO:0000768 syncytium formation by plasma membrane fusion; GO:0000902 cell morphogenesis; GO:0000904 cell morphogenesis involved in differentiation; GO:0001558 regulation of cell growth; GO:0001654 eye developmen…	GO:0000139 Golgi membrane; GO:0000242 pericentriolar material; GO:0001726 ruffle; GO:0001891 phagocytic cup; GO:0005622 intracellular anatomical structure; GO:0005634 nucleus; GO:0005737 cytoplasm; GO:0005768 endosome; GO:0005769 early endosome; GO:0005794 Golgi apparatus; GO:0005802 trans-Golgi network; GO:0005813 centrosome; GO:0005815 microtubule organizing center; GO:0005829 cytosol; GO:00058…	GO:0000166 nucleotide binding; GO:0001882 nucleoside binding; GO:0001883 purine nucleoside binding; GO:0003824 catalytic activity; GO:0003924 GTPase activity; GO:0005488 binding; GO:0005515 protein binding; GO:0005525 GTP binding; GO:0016462 pyrophosphatase activity; GO:0016787 hydrolase activity; GO:0016817 hydrolase activity, acting on acid anhydrides; GO:0016818 hydrolase activity, acting on a…	PF00071	PF00071 Ras family	R	KOG0393	Ras-related small GTPase, Rho type	WP2152 BDNF pathway;WP4466 Oxidative stress and redox pathway;WP387 IL-6 signaling pathway;WP572 EGFR1 signaling pathway;WP6 Integrin-mediated cell adhesion;WP523 Regulation of actin cytoskeleton;WP3626 Microglia pathogen phagocytosis pathway;WP350 p38 Mapk signaling pathway;WP373 IL-3 signaling pathway;WP403 Wnt signaling pathway;WP298 G13 signaling pathway;WP1560 MicroRNAs in cardiomyocyte hype…	http://www.wikipathways.org/instance/WP2152_r120589;http://www.wikipathways.org/instance/WP4466_r116840;http://www.wikipathways.org/instance/WP387_r117906;http://www.wikipathways.org/instance/WP572_r117874;http://www.wikipathways.org/instance/WP6_r116713;http://www.wikipathways.org/instance/WP523_r120790;http://www.wikipathways.org/instance/WP3626_r116838;http://www.wikipathways.org/instance/WP35…		R-MMU-109582 Hemostasis;R-MMU-114604 GPVI-mediated activation cascade;R-MMU-1257604 PIP3 activates AKT signaling;R-MMU-1266738 Developmental Biology;R-MMU-1280218 Adaptive Immune System;R-MMU-1433557 Signaling by SCF-KIT;R-MMU-162582 Signal Transduction;R-MMU-166520 Signaling by NTRKs;R-MMU-168249 Innate Immune System;R-MMU-168256 Immune System;R-MMU-193648 NRAGE signals death through JNK;R-MMU-1…		HALLMARK PI3K AKT MTOR SIGNALING;HALLMARK COAGULATION	http://www.gsea-msigdb.org/gsea/msigdb/mouse/geneset/HALLMARK_PI3K_AKT_MTOR_SIGNALING;http://www.gsea-msigdb.org/gsea/msigdb/mouse/geneset/HALLMARK_COAGULATION
P63001	147	K	2.23843	0.000133719	Up	Ras-related C3 botulinum toxin substrate 1 OS=Mus musculus OX=10090 GN=Rac1 PE=1 SV=1	Rac1	1	1.37098e-11	101.8	3	KLTPITYPQGLAMAK(1)EIGAVK	-0.41498	18523	20391	20810	45483	39934	42951	0.572634	0.647061	0.647999	1.47541	1.29619	1.40909	cytoplasm	K04392	RAC1; Ras-related C3 botulinum toxin substrate 1	mmu04370 VEGF signaling pathway; mmu04510 Focal adhesion; mmu05417 Lipid and atherosclerosis; mmu05135 Yersinia infection; mmu05205 Proteoglycans in cancer; mmu04520 Adherens junction; mmu05163 Human cytomegalovirus infection; mmu05170 Human immunodeficiency virus 1 infection; mmu04530 Tight junction; mmu04015 Rap1 signaling pathway; mmu04310 Wnt signaling pathway; mmu05416 Viral myocarditis; mmu…	GO:0000003 reproduction; GO:0000132 establishment of mitotic spindle orientation; GO:0000165 MAPK cascade; GO:0000226 microtubule cytoskeleton organization; GO:0000278 mitotic cell cycle; GO:0000768 syncytium formation by plasma membrane fusion; GO:0000902 cell morphogenesis; GO:0000904 cell morphogenesis involved in differentiation; GO:0001558 regulation of cell growth; GO:0001654 eye developmen…	GO:0000139 Golgi membrane; GO:0000242 pericentriolar material; GO:0001726 ruffle; GO:0001891 phagocytic cup; GO:0005622 intracellular anatomical structure; GO:0005634 nucleus; GO:0005737 cytoplasm; GO:0005768 endosome; GO:0005769 early endosome; GO:0005794 Golgi apparatus; GO:0005802 trans-Golgi network; GO:0005813 centrosome; GO:0005815 microtubule organizing center; GO:0005829 cytosol; GO:00058…	GO:0000166 nucleotide binding; GO:0001882 nucleoside binding; GO:0001883 purine nucleoside binding; GO:0003824 catalytic activity; GO:0003924 GTPase activity; GO:0005488 binding; GO:0005515 protein binding; GO:0005525 GTP binding; GO:0016462 pyrophosphatase activity; GO:0016787 hydrolase activity; GO:0016817 hydrolase activity, acting on acid anhydrides; GO:0016818 hydrolase activity, acting on a…	PF00071	PF00071 Ras family	R	KOG0393	Ras-related small GTPase, Rho type	WP2152 BDNF pathway;WP4466 Oxidative stress and redox pathway;WP387 IL-6 signaling pathway;WP572 EGFR1 signaling pathway;WP6 Integrin-mediated cell adhesion;WP523 Regulation of actin cytoskeleton;WP3626 Microglia pathogen phagocytosis pathway;WP350 p38 Mapk signaling pathway;WP373 IL-3 signaling pathway;WP403 Wnt signaling pathway;WP298 G13 signaling pathway;WP1560 MicroRNAs in cardiomyocyte hype…	http://www.wikipathways.org/instance/WP2152_r120589;http://www.wikipathways.org/instance/WP4466_r116840;http://www.wikipathways.org/instance/WP387_r117906;http://www.wikipathways.org/instance/WP572_r117874;http://www.wikipathways.org/instance/WP6_r116713;http://www.wikipathways.org/instance/WP523_r120790;http://www.wikipathways.org/instance/WP3626_r116838;http://www.wikipathways.org/instance/WP35…		R-MMU-109582 Hemostasis;R-MMU-114604 GPVI-mediated activation cascade;R-MMU-1257604 PIP3 activates AKT signaling;R-MMU-1266738 Developmental Biology;R-MMU-1280218 Adaptive Immune System;R-MMU-1433557 Signaling by SCF-KIT;R-MMU-162582 Signal Transduction;R-MMU-166520 Signaling by NTRKs;R-MMU-168249 Innate Immune System;R-MMU-168256 Immune System;R-MMU-193648 NRAGE signals death through JNK;R-MMU-1…		HALLMARK PI3K AKT MTOR SIGNALING;HALLMARK COAGULATION	http://www.gsea-msigdb.org/gsea/msigdb/mouse/geneset/HALLMARK_PI3K_AKT_MTOR_SIGNALING;http://www.gsea-msigdb.org/gsea/msigdb/mouse/geneset/HALLMARK_COAGULATION
P97369	323	K	2.19884	5.69855e-06	Up	Neutrophil cytosol factor 4 OS=Mus musculus OX=10090 GN=Ncf4 PE=1 SV=2	Ncf4	1	0.000333474	76.572	2	LFPWK(1)LHVTQK	0.70737	0	13015	13393	28238	27759	26916		0.570073	0.584323	1.33576	1.33171	1.31319	nucleus	K08012	NCF4; neutrophil cytosolic factor 4	mmu05140 Leishmaniasis; mmu05020 Prion disease; mmu05417 Lipid and atherosclerosis; mmu04613 Neutrophil extracellular trap formation; mmu05415 Diabetic cardiomyopathy; mmu04380 Osteoclast differentiation; mmu04670 Leukocyte transendothelial migration; mmu04145 Phagosome	GO:0006810 transport; GO:0016192 vesicle-mediated transport; GO:0043085 positive regulation of catalytic activity; GO:0044093 positive regulation of molecular function; GO:0050790 regulation of catalytic activity; GO:0051179 localization; GO:0051234 establishment of localization; GO:0065007 biological regulation; GO:0065009 regulation of molecular function;	GO:0005622 intracellular anatomical structure; GO:0005737 cytoplasm; GO:0005768 endosome; GO:0005794 Golgi apparatus; GO:0005802 trans-Golgi network; GO:0005829 cytosol; GO:0005886 plasma membrane; GO:0005887 integral component of plasma membrane; GO:0010008 endosome membrane; GO:0012505 endomembrane system; GO:0016020 membrane; GO:0016021 integral component of membrane; GO:0031090 organelle memb…	GO:0005085 guanyl-nucleotide exchange factor activity; GO:0005488 binding; GO:0005515 protein binding; GO:0005543 phospholipid binding; GO:0008047 enzyme activator activity; GO:0008289 lipid binding; GO:0016176 superoxide-generating NADPH oxidase activator activity; GO:0019899 enzyme binding; GO:0030234 enzyme regulator activity; GO:0032266 phosphatidylinositol-3-phosphate binding; GO:0035091 pho…	PF00787; PF00018; PF00564	PF00787 PX domain; PF00018 SH3 domain; PF00564 PB1 domain	C	KOG4773	NADPH oxidase	WP4466 Oxidative stress and redox pathway;WP3626 Microglia pathogen phagocytosis pathway	http://www.wikipathways.org/instance/WP4466_r116840;http://www.wikipathways.org/instance/WP3626_r116838		R-MMU-1222556 ROS and RNS production in phagocytes;R-MMU-1236973 Cross-presentation of particulate exogenous antigens (phagosomes);R-MMU-1236975 Antigen processing-Cross presentation;R-MMU-1280218 Adaptive Immune System;R-MMU-162582 Signal Transduction;R-MMU-168249 Innate Immune System;R-MMU-168256 Immune System;R-MMU-194138 Signaling by VEGF;R-MMU-194315 Signaling by Rho GTPases;R-MMU-195258 RHO…	https://reactome.org/PathwayBrowser/#/R-MMU-1222556;https://reactome.org/PathwayBrowser/#/R-MMU-1236973;https://reactome.org/PathwayBrowser/#/R-MMU-1236975;https://reactome.org/PathwayBrowser/#/R-MMU-1280218;https://reactome.org/PathwayBrowser/#/R-MMU-162582;https://reactome.org/PathwayBrowser/#/R-MMU-168249;https://reactome.org/PathwayBrowser/#/R-MMU-168256;https://reactome.org/PathwayBrowser/#/…	HALLMARK ALLOGRAFT REJECTION	http://www.gsea-msigdb.org/gsea/msigdb/mouse/geneset/HALLMARK_ALLOGRAFT_REJECTION
P99029	112	K	2.24473	0.0367392	Up	Peroxiredoxin-5, mitochondrial OS=Mus musculus OX=10090 GN=Prdx5 PE=1 SV=2	Prdx5	1	2.58482e-06	108.5	2	THLPGFVEQAGALK(1)AK	-0.27151	28300	20189	21791	32650	62309	68272	0.730273	0.533385	0.571617	0.828018	1.56463	1.72705	mitochondria	K11187	PRDX5; peroxiredoxin 5 [EC:1.11.1.24]	mmu04146 Peroxisome	GO:0000302 response to reactive oxygen species; GO:0001894 tissue homeostasis; GO:0002682 regulation of immune system process; GO:0002683 negative regulation of immune system process; GO:0006139 nucleobase-containing compound metabolic process; GO:0006355 regulation of transcription, DNA-templated; GO:0006359 regulation of transcription by RNA polymerase III; GO:0006725 cellular aromatic compound…	GO:0005622 intracellular anatomical structure; GO:0005634 nucleus; GO:0005737 cytoplasm; GO:0005739 mitochondrion; GO:0005777 peroxisome; GO:0005782 peroxisomal matrix; GO:0005829 cytosol; GO:0031410 cytoplasmic vesicle; GO:0031907 microbody lumen; GO:0031974 membrane-enclosed lumen; GO:0031982 vesicle; GO:0042579 microbody; GO:0043226 organelle; GO:0043227 membrane-bounded organelle; GO:0043229 …	GO:0001016 RNA polymerase III transcription regulatory region sequence-specific DNA binding; GO:0001067 transcription regulatory region nucleic acid binding; GO:0003676 nucleic acid binding; GO:0003677 DNA binding; GO:0003824 catalytic activity; GO:0004601 peroxidase activity; GO:0004857 enzyme inhibitor activity; GO:0004866 endopeptidase inhibitor activity; GO:0004869 cysteine-type endopeptidase…	PF08534	PF08534 Redoxin	O	KOG0541	Alkyl hydroperoxide reductase/peroxiredoxin	WP4466 Oxidative stress and redox pathway	http://www.wikipathways.org/instance/WP4466_r116840		R-MMU-212436 Generic Transcription Pathway;R-MMU-2262752 Cellular responses to stress;R-MMU-3299685 Detoxification of Reactive Oxygen Species;R-MMU-3700989 Transcriptional Regulation by TP53;R-MMU-5628897 TP53 Regulates Metabolic Genes;R-MMU-73857 RNA Polymerase II Transcription;R-MMU-74160 Gene expression (Transcription);R-MMU-8953897 Cellular responses to stimuli;R-MMU-9711123 Cellular response…	https://reactome.org/PathwayBrowser/#/R-MMU-212436;https://reactome.org/PathwayBrowser/#/R-MMU-2262752;https://reactome.org/PathwayBrowser/#/R-MMU-3299685;https://reactome.org/PathwayBrowser/#/R-MMU-3700989;https://reactome.org/PathwayBrowser/#/R-MMU-5628897;https://reactome.org/PathwayBrowser/#/R-MMU-73857;https://reactome.org/PathwayBrowser/#/R-MMU-74160;https://reactome.org/PathwayBrowser/#/R-…	HALLMARK HYPOXIA;HALLMARK BILE ACID METABOLISM;HALLMARK PEROXISOME	http://www.gsea-msigdb.org/gsea/msigdb/mouse/geneset/HALLMARK_HYPOXIA;http://www.gsea-msigdb.org/gsea/msigdb/mouse/geneset/HALLMARK_BILE_ACID_METABOLISM;http://www.gsea-msigdb.org/gsea/msigdb/mouse/geneset/HALLMARK_PEROXISOME
P99029	71	K	2.26325	8.07663e-06	Up	Peroxiredoxin-5, mitochondrial OS=Mus musculus OX=10090 GN=Prdx5 PE=1 SV=2	Prdx5	1	2.58518e-06	131.22	2	K(1)VNLAELFK	-2.2102	86738	80716	78880	188050	199670	189440	0.63468	0.60469	0.586735	1.35231	1.42174	1.35888	mitochondria	K11187	PRDX5; peroxiredoxin 5 [EC:1.11.1.24]	mmu04146 Peroxisome	GO:0000302 response to reactive oxygen species; GO:0001894 tissue homeostasis; GO:0002682 regulation of immune system process; GO:0002683 negative regulation of immune system process; GO:0006139 nucleobase-containing compound metabolic process; GO:0006355 regulation of transcription, DNA-templated; GO:0006359 regulation of transcription by RNA polymerase III; GO:0006725 cellular aromatic compound…	GO:0005622 intracellular anatomical structure; GO:0005634 nucleus; GO:0005737 cytoplasm; GO:0005739 mitochondrion; GO:0005777 peroxisome; GO:0005782 peroxisomal matrix; GO:0005829 cytosol; GO:0031410 cytoplasmic vesicle; GO:0031907 microbody lumen; GO:0031974 membrane-enclosed lumen; GO:0031982 vesicle; GO:0042579 microbody; GO:0043226 organelle; GO:0043227 membrane-bounded organelle; GO:0043229 …	GO:0001016 RNA polymerase III transcription regulatory region sequence-specific DNA binding; GO:0001067 transcription regulatory region nucleic acid binding; GO:0003676 nucleic acid binding; GO:0003677 DNA binding; GO:0003824 catalytic activity; GO:0004601 peroxidase activity; GO:0004857 enzyme inhibitor activity; GO:0004866 endopeptidase inhibitor activity; GO:0004869 cysteine-type endopeptidase…	PF08534	PF08534 Redoxin	O	KOG0541	Alkyl hydroperoxide reductase/peroxiredoxin	WP4466 Oxidative stress and redox pathway	http://www.wikipathways.org/instance/WP4466_r116840		R-MMU-212436 Generic Transcription Pathway;R-MMU-2262752 Cellular responses to stress;R-MMU-3299685 Detoxification of Reactive Oxygen Species;R-MMU-3700989 Transcriptional Regulation by TP53;R-MMU-5628897 TP53 Regulates Metabolic Genes;R-MMU-73857 RNA Polymerase II Transcription;R-MMU-74160 Gene expression (Transcription);R-MMU-8953897 Cellular responses to stimuli;R-MMU-9711123 Cellular response…	https://reactome.org/PathwayBrowser/#/R-MMU-212436;https://reactome.org/PathwayBrowser/#/R-MMU-2262752;https://reactome.org/PathwayBrowser/#/R-MMU-3299685;https://reactome.org/PathwayBrowser/#/R-MMU-3700989;https://reactome.org/PathwayBrowser/#/R-MMU-5628897;https://reactome.org/PathwayBrowser/#/R-MMU-73857;https://reactome.org/PathwayBrowser/#/R-MMU-74160;https://reactome.org/PathwayBrowser/#/R-…	HALLMARK HYPOXIA;HALLMARK BILE ACID METABOLISM;HALLMARK PEROXISOME	http://www.gsea-msigdb.org/gsea/msigdb/mouse/geneset/HALLMARK_HYPOXIA;http://www.gsea-msigdb.org/gsea/msigdb/mouse/geneset/HALLMARK_BILE_ACID_METABOLISM;http://www.gsea-msigdb.org/gsea/msigdb/mouse/geneset/HALLMARK_PEROXISOME
Q00612	97	K	1.77445	0.0120647	Up	Glucose-6-phosphate 1-dehydrogenase X OS=Mus musculus OX=10090 GN=G6pdx PE=1 SV=3	G6pdx	1	5.01089e-09	115.86	2	PK(1)LEEFFAR	0.32293	68673	55442	57518	102520	0	121760	0.863554	0.707027	0.71679	1.23679		1.4691	cytoplasm	K00036	G6PD; glucose-6-phosphate 1-dehydrogenase [EC:1.1.1.49 1.1.1.363]	mmu01200 Carbon metabolism; mmu00480 Glutathione metabolism; mmu00030 Pentose phosphate pathway; mmu05230 Central carbon metabolism in cancer; mmu01100 Metabolic pathways; mmu05415 Diabetic cardiomyopathy	GO:0001558 regulation of cell growth; GO:0001816 cytokine production; GO:0001990 regulation of systemic arterial blood pressure by hormone; GO:0001998 angiotensin-mediated vasoconstriction involved in regulation of systemic arterial blood pressure; GO:0002033 angiotensin-mediated vasodilation involved in regulation of systemic arterial blood pressure; GO:0002034 maintenance of blood vessel diamet…	GO:0005622 intracellular anatomical structure; GO:0005634 nucleus; GO:0005737 cytoplasm; GO:0005829 cytosol; GO:0005886 plasma membrane; GO:0009898 cytoplasmic side of plasma membrane; GO:0016020 membrane; GO:0043226 organelle; GO:0043227 membrane-bounded organelle; GO:0043229 intracellular organelle; GO:0043231 intracellular membrane-bounded organelle; GO:0071944 cell periphery; GO:0098552 side …	GO:0000166 nucleotide binding; GO:0003824 catalytic activity; GO:0004345 glucose-6-phosphate dehydrogenase activity; GO:0005488 binding; GO:0005515 protein binding; GO:0005536 glucose binding; GO:0016491 oxidoreductase activity; GO:0016614 oxidoreductase activity, acting on CH-OH group of donors; GO:0016616 oxidoreductase activity, acting on the CH-OH group of donors, NAD or NADP as acceptor; GO:…	PF00479; PF02781	PF00479 Glucose-6-phosphate dehydrogenase, NAD binding domain; PF02781 Glucose-6-phosphate dehydrogenase, C-terminal domain	G	KOG0563	Glucose-6-phosphate 1-dehydrogenase	WP730 Glutathione and one-carbon metabolism;WP4466 Oxidative stress and redox pathway;WP63 Pentose phosphate pathway;WP164 Glutathione metabolism	http://www.wikipathways.org/instance/WP730_r116583;http://www.wikipathways.org/instance/WP4466_r116840;http://www.wikipathways.org/instance/WP63_r117935;http://www.wikipathways.org/instance/WP164_r106858		R-MMU-1430728 Metabolism;R-MMU-212436 Generic Transcription Pathway;R-MMU-3700989 Transcriptional Regulation by TP53;R-MMU-5628897 TP53 Regulates Metabolic Genes;R-MMU-71336 Pentose phosphate pathway;R-MMU-71387 Metabolism of carbohydrates;R-MMU-73857 RNA Polymerase II Transcription;R-MMU-74160 Gene expression (Transcription)	https://reactome.org/PathwayBrowser/#/R-MMU-1430728;https://reactome.org/PathwayBrowser/#/R-MMU-212436;https://reactome.org/PathwayBrowser/#/R-MMU-3700989;https://reactome.org/PathwayBrowser/#/R-MMU-5628897;https://reactome.org/PathwayBrowser/#/R-MMU-71336;https://reactome.org/PathwayBrowser/#/R-MMU-71387;https://reactome.org/PathwayBrowser/#/R-MMU-73857;https://reactome.org/PathwayBrowser/#/R-MM…	HALLMARK MTORC1 SIGNALING;HALLMARK GLYCOLYSIS;HALLMARK REACTIVE OXIGEN SPECIES PATHWAY	http://www.gsea-msigdb.org/gsea/msigdb/mouse/geneset/HALLMARK_MTORC1_SIGNALING;http://www.gsea-msigdb.org/gsea/msigdb/mouse/geneset/HALLMARK_GLYCOLYSIS;http://www.gsea-msigdb.org/gsea/msigdb/mouse/geneset/HALLMARK_REACTIVE_OXIGEN_SPECIES_PATHWAY
Q00612	432	K	1.84705	0.000246949	Up	Glucose-6-phosphate 1-dehydrogenase X OS=Mus musculus OX=10090 GN=G6pdx PE=1 SV=3	G6pdx	1	0.000360363	102.55	2	NVK(1)LPDAYER	-0.058394	168170	140680	152510	295300	304510	290500	0.762071	0.646506	0.684904	1.28379	1.31989	1.26309	cytoplasm	K00036	G6PD; glucose-6-phosphate 1-dehydrogenase [EC:1.1.1.49 1.1.1.363]	mmu01200 Carbon metabolism; mmu00480 Glutathione metabolism; mmu00030 Pentose phosphate pathway; mmu05230 Central carbon metabolism in cancer; mmu01100 Metabolic pathways; mmu05415 Diabetic cardiomyopathy	GO:0001558 regulation of cell growth; GO:0001816 cytokine production; GO:0001990 regulation of systemic arterial blood pressure by hormone; GO:0001998 angiotensin-mediated vasoconstriction involved in regulation of systemic arterial blood pressure; GO:0002033 angiotensin-mediated vasodilation involved in regulation of systemic arterial blood pressure; GO:0002034 maintenance of blood vessel diamet…	GO:0005622 intracellular anatomical structure; GO:0005634 nucleus; GO:0005737 cytoplasm; GO:0005829 cytosol; GO:0005886 plasma membrane; GO:0009898 cytoplasmic side of plasma membrane; GO:0016020 membrane; GO:0043226 organelle; GO:0043227 membrane-bounded organelle; GO:0043229 intracellular organelle; GO:0043231 intracellular membrane-bounded organelle; GO:0071944 cell periphery; GO:0098552 side …	GO:0000166 nucleotide binding; GO:0003824 catalytic activity; GO:0004345 glucose-6-phosphate dehydrogenase activity; GO:0005488 binding; GO:0005515 protein binding; GO:0005536 glucose binding; GO:0016491 oxidoreductase activity; GO:0016614 oxidoreductase activity, acting on CH-OH group of donors; GO:0016616 oxidoreductase activity, acting on the CH-OH group of donors, NAD or NADP as acceptor; GO:…	PF00479; PF02781	PF00479 Glucose-6-phosphate dehydrogenase, NAD binding domain; PF02781 Glucose-6-phosphate dehydrogenase, C-terminal domain	G	KOG0563	Glucose-6-phosphate 1-dehydrogenase	WP730 Glutathione and one-carbon metabolism;WP4466 Oxidative stress and redox pathway;WP63 Pentose phosphate pathway;WP164 Glutathione metabolism	http://www.wikipathways.org/instance/WP730_r116583;http://www.wikipathways.org/instance/WP4466_r116840;http://www.wikipathways.org/instance/WP63_r117935;http://www.wikipathways.org/instance/WP164_r106858		R-MMU-1430728 Metabolism;R-MMU-212436 Generic Transcription Pathway;R-MMU-3700989 Transcriptional Regulation by TP53;R-MMU-5628897 TP53 Regulates Metabolic Genes;R-MMU-71336 Pentose phosphate pathway;R-MMU-71387 Metabolism of carbohydrates;R-MMU-73857 RNA Polymerase II Transcription;R-MMU-74160 Gene expression (Transcription)	https://reactome.org/PathwayBrowser/#/R-MMU-1430728;https://reactome.org/PathwayBrowser/#/R-MMU-212436;https://reactome.org/PathwayBrowser/#/R-MMU-3700989;https://reactome.org/PathwayBrowser/#/R-MMU-5628897;https://reactome.org/PathwayBrowser/#/R-MMU-71336;https://reactome.org/PathwayBrowser/#/R-MMU-71387;https://reactome.org/PathwayBrowser/#/R-MMU-73857;https://reactome.org/PathwayBrowser/#/R-MM…	HALLMARK MTORC1 SIGNALING;HALLMARK GLYCOLYSIS;HALLMARK REACTIVE OXIGEN SPECIES PATHWAY	http://www.gsea-msigdb.org/gsea/msigdb/mouse/geneset/HALLMARK_MTORC1_SIGNALING;http://www.gsea-msigdb.org/gsea/msigdb/mouse/geneset/HALLMARK_GLYCOLYSIS;http://www.gsea-msigdb.org/gsea/msigdb/mouse/geneset/HALLMARK_REACTIVE_OXIGEN_SPECIES_PATHWAY
Q00612	508	K	2.00058	0.00240579	Up	Glucose-6-phosphate 1-dehydrogenase X OS=Mus musculus OX=10090 GN=G6pdx PE=1 SV=3	G6pdx	1	5.20303e-25	165.72	3	VGFQYEGTYK(1)WVNPHK	2.6394	73234	51480	56813	123780	128690	126890	0.799751	0.57013	0.614858	1.29681	1.34424	1.32957	cytoplasm	K00036	G6PD; glucose-6-phosphate 1-dehydrogenase [EC:1.1.1.49 1.1.1.363]	mmu01200 Carbon metabolism; mmu00480 Glutathione metabolism; mmu00030 Pentose phosphate pathway; mmu05230 Central carbon metabolism in cancer; mmu01100 Metabolic pathways; mmu05415 Diabetic cardiomyopathy	GO:0001558 regulation of cell growth; GO:0001816 cytokine production; GO:0001990 regulation of systemic arterial blood pressure by hormone; GO:0001998 angiotensin-mediated vasoconstriction involved in regulation of systemic arterial blood pressure; GO:0002033 angiotensin-mediated vasodilation involved in regulation of systemic arterial blood pressure; GO:0002034 maintenance of blood vessel diamet…	GO:0005622 intracellular anatomical structure; GO:0005634 nucleus; GO:0005737 cytoplasm; GO:0005829 cytosol; GO:0005886 plasma membrane; GO:0009898 cytoplasmic side of plasma membrane; GO:0016020 membrane; GO:0043226 organelle; GO:0043227 membrane-bounded organelle; GO:0043229 intracellular organelle; GO:0043231 intracellular membrane-bounded organelle; GO:0071944 cell periphery; GO:0098552 side …	GO:0000166 nucleotide binding; GO:0003824 catalytic activity; GO:0004345 glucose-6-phosphate dehydrogenase activity; GO:0005488 binding; GO:0005515 protein binding; GO:0005536 glucose binding; GO:0016491 oxidoreductase activity; GO:0016614 oxidoreductase activity, acting on CH-OH group of donors; GO:0016616 oxidoreductase activity, acting on the CH-OH group of donors, NAD or NADP as acceptor; GO:…	PF00479; PF02781	PF00479 Glucose-6-phosphate dehydrogenase, NAD binding domain; PF02781 Glucose-6-phosphate dehydrogenase, C-terminal domain	G	KOG0563	Glucose-6-phosphate 1-dehydrogenase	WP730 Glutathione and one-carbon metabolism;WP4466 Oxidative stress and redox pathway;WP63 Pentose phosphate pathway;WP164 Glutathione metabolism	http://www.wikipathways.org/instance/WP730_r116583;http://www.wikipathways.org/instance/WP4466_r116840;http://www.wikipathways.org/instance/WP63_r117935;http://www.wikipathways.org/instance/WP164_r106858		R-MMU-1430728 Metabolism;R-MMU-212436 Generic Transcription Pathway;R-MMU-3700989 Transcriptional Regulation by TP53;R-MMU-5628897 TP53 Regulates Metabolic Genes;R-MMU-71336 Pentose phosphate pathway;R-MMU-71387 Metabolism of carbohydrates;R-MMU-73857 RNA Polymerase II Transcription;R-MMU-74160 Gene expression (Transcription)	https://reactome.org/PathwayBrowser/#/R-MMU-1430728;https://reactome.org/PathwayBrowser/#/R-MMU-212436;https://reactome.org/PathwayBrowser/#/R-MMU-3700989;https://reactome.org/PathwayBrowser/#/R-MMU-5628897;https://reactome.org/PathwayBrowser/#/R-MMU-71336;https://reactome.org/PathwayBrowser/#/R-MMU-71387;https://reactome.org/PathwayBrowser/#/R-MMU-73857;https://reactome.org/PathwayBrowser/#/R-MM…	HALLMARK MTORC1 SIGNALING;HALLMARK GLYCOLYSIS;HALLMARK REACTIVE OXIGEN SPECIES PATHWAY	http://www.gsea-msigdb.org/gsea/msigdb/mouse/geneset/HALLMARK_MTORC1_SIGNALING;http://www.gsea-msigdb.org/gsea/msigdb/mouse/geneset/HALLMARK_GLYCOLYSIS;http://www.gsea-msigdb.org/gsea/msigdb/mouse/geneset/HALLMARK_REACTIVE_OXIGEN_SPECIES_PATHWAY
Q61093	318	K	1.74834	0.000435369	Up	Cytochrome b-245 heavy chain OS=Mus musculus OX=10090 GN=Cybb PE=1 SV=1	Cybb	1	2.68762e-11	119.55	2	GFK(1)MEVGQYIFVK	0.61702	70108	59982	58685	126100	118560	119360	0.79089	0.685552	0.677233	1.29729	1.23403	1.23403	plasma membrane	K21421	NOX2; NADPH oxidase 2 [EC:1.-.-.-]	mmu05171 Coronavirus disease - COVID-19; mmu05140 Leishmaniasis; mmu05020 Prion disease; mmu04621 NOD-like receptor signaling pathway; mmu05417 Lipid and atherosclerosis; mmu04933 AGE-RAGE signaling pathway in diabetic complications; mmu04613 Neutrophil extracellular trap formation; mmu05415 Diabetic cardiomyopathy; mmu05010 Alzheimer disease; mmu04216 Ferroptosis; mmu04217 Necroptosis; mmu04670 …	GO:0000302 response to reactive oxygen species; GO:0001525 angiogenesis; GO:0001568 blood vessel development; GO:0001659 temperature homeostasis; GO:0001666 response to hypoxia; GO:0001775 cell activation; GO:0001817 regulation of cytokine production; GO:0001819 positive regulation of cytokine production; GO:0001932 regulation of protein phosphorylation; GO:0001934 positive regulation of protein …	GO:0000323 lytic vacuole; GO:0005622 intracellular anatomical structure; GO:0005634 nucleus; GO:0005635 nuclear envelope; GO:0005737 cytoplasm; GO:0005764 lysosome; GO:0005768 endosome; GO:0005769 early endosome; GO:0005773 vacuole; GO:0005783 endoplasmic reticulum; GO:0005789 endoplasmic reticulum membrane; GO:0005791 rough endoplasmic reticulum; GO:0005794 Golgi apparatus; GO:0005886 plasma mem…	GO:0000166 nucleotide binding; GO:0003824 catalytic activity; GO:0005488 binding; GO:0005515 protein binding; GO:0016175 superoxide-generating NAD(P)H oxidase activity; GO:0016491 oxidoreductase activity; GO:0016651 oxidoreductase activity, acting on NAD(P)H; GO:0019899 enzyme binding; GO:0020037 heme binding; GO:0031267 small GTPase binding; GO:0036094 small molecule binding; GO:0043167 ion bind…	PF08022; PF08030	PF08022 FAD-binding domain; PF08030 Ferric reductase NAD binding domain	PQ	KOG0039	Ferric reductase, NADH/NADPH oxidase and related proteins	WP4466 Oxidative stress and redox pathway;WP3626 Microglia pathogen phagocytosis pathway;WP1253 Type II interferon signaling (IFNG)	http://www.wikipathways.org/instance/WP4466_r116840;http://www.wikipathways.org/instance/WP3626_r116838;http://www.wikipathways.org/instance/WP1253_r71753		R-MMU-1222556 ROS and RNS production in phagocytes;R-MMU-1236973 Cross-presentation of particulate exogenous antigens (phagosomes);R-MMU-1236975 Antigen processing-Cross presentation;R-MMU-1280218 Adaptive Immune System;R-MMU-162582 Signal Transduction;R-MMU-168249 Innate Immune System;R-MMU-168256 Immune System;R-MMU-194138 Signaling by VEGF;R-MMU-194315 Signaling by Rho GTPases;R-MMU-195258 RHO…	https://reactome.org/PathwayBrowser/#/R-MMU-1222556;https://reactome.org/PathwayBrowser/#/R-MMU-1236973;https://reactome.org/PathwayBrowser/#/R-MMU-1236975;https://reactome.org/PathwayBrowser/#/R-MMU-1280218;https://reactome.org/PathwayBrowser/#/R-MMU-162582;https://reactome.org/PathwayBrowser/#/R-MMU-168249;https://reactome.org/PathwayBrowser/#/R-MMU-168256;https://reactome.org/PathwayBrowser/#/…	HALLMARK INFLAMMATORY RESPONSE	http://www.gsea-msigdb.org/gsea/msigdb/mouse/geneset/HALLMARK_INFLAMMATORY_RESPONSE
Q61093	44	K	1.68081	0.000378325	Up	Cytochrome b-245 heavy chain OS=Mus musculus OX=10090 GN=Cybb PE=1 SV=1	Cybb	1	5.64294e-05	118.91	2	K(1)LLGSALALAR	-1.1182	59357	50862	50503	100180	97564	100210	0.807009	0.700601	0.702403	1.24211	1.22387	1.24864	plasma membrane	K21421	NOX2; NADPH oxidase 2 [EC:1.-.-.-]	mmu05171 Coronavirus disease - COVID-19; mmu05140 Leishmaniasis; mmu05020 Prion disease; mmu04621 NOD-like receptor signaling pathway; mmu05417 Lipid and atherosclerosis; mmu04933 AGE-RAGE signaling pathway in diabetic complications; mmu04613 Neutrophil extracellular trap formation; mmu05415 Diabetic cardiomyopathy; mmu05010 Alzheimer disease; mmu04216 Ferroptosis; mmu04217 Necroptosis; mmu04670 …	GO:0000302 response to reactive oxygen species; GO:0001525 angiogenesis; GO:0001568 blood vessel development; GO:0001659 temperature homeostasis; GO:0001666 response to hypoxia; GO:0001775 cell activation; GO:0001817 regulation of cytokine production; GO:0001819 positive regulation of cytokine production; GO:0001932 regulation of protein phosphorylation; GO:0001934 positive regulation of protein …	GO:0000323 lytic vacuole; GO:0005622 intracellular anatomical structure; GO:0005634 nucleus; GO:0005635 nuclear envelope; GO:0005737 cytoplasm; GO:0005764 lysosome; GO:0005768 endosome; GO:0005769 early endosome; GO:0005773 vacuole; GO:0005783 endoplasmic reticulum; GO:0005789 endoplasmic reticulum membrane; GO:0005791 rough endoplasmic reticulum; GO:0005794 Golgi apparatus; GO:0005886 plasma mem…	GO:0000166 nucleotide binding; GO:0003824 catalytic activity; GO:0005488 binding; GO:0005515 protein binding; GO:0016175 superoxide-generating NAD(P)H oxidase activity; GO:0016491 oxidoreductase activity; GO:0016651 oxidoreductase activity, acting on NAD(P)H; GO:0019899 enzyme binding; GO:0020037 heme binding; GO:0031267 small GTPase binding; GO:0036094 small molecule binding; GO:0043167 ion bind…	PF08022; PF08030	PF08022 FAD-binding domain; PF08030 Ferric reductase NAD binding domain	PQ	KOG0039	Ferric reductase, NADH/NADPH oxidase and related proteins	WP4466 Oxidative stress and redox pathway;WP3626 Microglia pathogen phagocytosis pathway;WP1253 Type II interferon signaling (IFNG)	http://www.wikipathways.org/instance/WP4466_r116840;http://www.wikipathways.org/instance/WP3626_r116838;http://www.wikipathways.org/instance/WP1253_r71753		R-MMU-1222556 ROS and RNS production in phagocytes;R-MMU-1236973 Cross-presentation of particulate exogenous antigens (phagosomes);R-MMU-1236975 Antigen processing-Cross presentation;R-MMU-1280218 Adaptive Immune System;R-MMU-162582 Signal Transduction;R-MMU-168249 Innate Immune System;R-MMU-168256 Immune System;R-MMU-194138 Signaling by VEGF;R-MMU-194315 Signaling by Rho GTPases;R-MMU-195258 RHO…	https://reactome.org/PathwayBrowser/#/R-MMU-1222556;https://reactome.org/PathwayBrowser/#/R-MMU-1236973;https://reactome.org/PathwayBrowser/#/R-MMU-1236975;https://reactome.org/PathwayBrowser/#/R-MMU-1280218;https://reactome.org/PathwayBrowser/#/R-MMU-162582;https://reactome.org/PathwayBrowser/#/R-MMU-168249;https://reactome.org/PathwayBrowser/#/R-MMU-168256;https://reactome.org/PathwayBrowser/#/…	HALLMARK INFLAMMATORY RESPONSE	http://www.gsea-msigdb.org/gsea/msigdb/mouse/geneset/HALLMARK_INFLAMMATORY_RESPONSE
Q61093	426	K	1.78096	0.000720698	Up	Cytochrome b-245 heavy chain OS=Mus musculus OX=10090 GN=Cybb PE=1 SV=1	Cybb	1	8.95972e-17	128.57	2	SVWYK(1)YCDNATSLK	-0.35572	101150	82434	85550	169360	179570	179620	0.790765	0.652918	0.68417	1.20744	1.29526	1.28693	plasma membrane	K21421	NOX2; NADPH oxidase 2 [EC:1.-.-.-]	mmu05171 Coronavirus disease - COVID-19; mmu05140 Leishmaniasis; mmu05020 Prion disease; mmu04621 NOD-like receptor signaling pathway; mmu05417 Lipid and atherosclerosis; mmu04933 AGE-RAGE signaling pathway in diabetic complications; mmu04613 Neutrophil extracellular trap formation; mmu05415 Diabetic cardiomyopathy; mmu05010 Alzheimer disease; mmu04216 Ferroptosis; mmu04217 Necroptosis; mmu04670 …	GO:0000302 response to reactive oxygen species; GO:0001525 angiogenesis; GO:0001568 blood vessel development; GO:0001659 temperature homeostasis; GO:0001666 response to hypoxia; GO:0001775 cell activation; GO:0001817 regulation of cytokine production; GO:0001819 positive regulation of cytokine production; GO:0001932 regulation of protein phosphorylation; GO:0001934 positive regulation of protein …	GO:0000323 lytic vacuole; GO:0005622 intracellular anatomical structure; GO:0005634 nucleus; GO:0005635 nuclear envelope; GO:0005737 cytoplasm; GO:0005764 lysosome; GO:0005768 endosome; GO:0005769 early endosome; GO:0005773 vacuole; GO:0005783 endoplasmic reticulum; GO:0005789 endoplasmic reticulum membrane; GO:0005791 rough endoplasmic reticulum; GO:0005794 Golgi apparatus; GO:0005886 plasma mem…	GO:0000166 nucleotide binding; GO:0003824 catalytic activity; GO:0005488 binding; GO:0005515 protein binding; GO:0016175 superoxide-generating NAD(P)H oxidase activity; GO:0016491 oxidoreductase activity; GO:0016651 oxidoreductase activity, acting on NAD(P)H; GO:0019899 enzyme binding; GO:0020037 heme binding; GO:0031267 small GTPase binding; GO:0036094 small molecule binding; GO:0043167 ion bind…	PF08022; PF08030	PF08022 FAD-binding domain; PF08030 Ferric reductase NAD binding domain	PQ	KOG0039	Ferric reductase, NADH/NADPH oxidase and related proteins	WP4466 Oxidative stress and redox pathway;WP3626 Microglia pathogen phagocytosis pathway;WP1253 Type II interferon signaling (IFNG)	http://www.wikipathways.org/instance/WP4466_r116840;http://www.wikipathways.org/instance/WP3626_r116838;http://www.wikipathways.org/instance/WP1253_r71753		R-MMU-1222556 ROS and RNS production in phagocytes;R-MMU-1236973 Cross-presentation of particulate exogenous antigens (phagosomes);R-MMU-1236975 Antigen processing-Cross presentation;R-MMU-1280218 Adaptive Immune System;R-MMU-162582 Signal Transduction;R-MMU-168249 Innate Immune System;R-MMU-168256 Immune System;R-MMU-194138 Signaling by VEGF;R-MMU-194315 Signaling by Rho GTPases;R-MMU-195258 RHO…	https://reactome.org/PathwayBrowser/#/R-MMU-1222556;https://reactome.org/PathwayBrowser/#/R-MMU-1236973;https://reactome.org/PathwayBrowser/#/R-MMU-1236975;https://reactome.org/PathwayBrowser/#/R-MMU-1280218;https://reactome.org/PathwayBrowser/#/R-MMU-162582;https://reactome.org/PathwayBrowser/#/R-MMU-168249;https://reactome.org/PathwayBrowser/#/R-MMU-168256;https://reactome.org/PathwayBrowser/#/…	HALLMARK INFLAMMATORY RESPONSE	http://www.gsea-msigdb.org/gsea/msigdb/mouse/geneset/HALLMARK_INFLAMMATORY_RESPONSE
Q61093	435	K	1.88906	0.000329231	Up	Cytochrome b-245 heavy chain OS=Mus musculus OX=10090 GN=Cybb PE=1 SV=1	Cybb	1	3.48285e-19	191.24	2	YCDNATSLK(1)LK	0.78174	176280	146100	152840	318470	336970	334590	0.750246	0.629973	0.665427	1.23606	1.32322	1.30506	plasma membrane	K21421	NOX2; NADPH oxidase 2 [EC:1.-.-.-]	mmu05171 Coronavirus disease - COVID-19; mmu05140 Leishmaniasis; mmu05020 Prion disease; mmu04621 NOD-like receptor signaling pathway; mmu05417 Lipid and atherosclerosis; mmu04933 AGE-RAGE signaling pathway in diabetic complications; mmu04613 Neutrophil extracellular trap formation; mmu05415 Diabetic cardiomyopathy; mmu05010 Alzheimer disease; mmu04216 Ferroptosis; mmu04217 Necroptosis; mmu04670 …	GO:0000302 response to reactive oxygen species; GO:0001525 angiogenesis; GO:0001568 blood vessel development; GO:0001659 temperature homeostasis; GO:0001666 response to hypoxia; GO:0001775 cell activation; GO:0001817 regulation of cytokine production; GO:0001819 positive regulation of cytokine production; GO:0001932 regulation of protein phosphorylation; GO:0001934 positive regulation of protein …	GO:0000323 lytic vacuole; GO:0005622 intracellular anatomical structure; GO:0005634 nucleus; GO:0005635 nuclear envelope; GO:0005737 cytoplasm; GO:0005764 lysosome; GO:0005768 endosome; GO:0005769 early endosome; GO:0005773 vacuole; GO:0005783 endoplasmic reticulum; GO:0005789 endoplasmic reticulum membrane; GO:0005791 rough endoplasmic reticulum; GO:0005794 Golgi apparatus; GO:0005886 plasma mem…	GO:0000166 nucleotide binding; GO:0003824 catalytic activity; GO:0005488 binding; GO:0005515 protein binding; GO:0016175 superoxide-generating NAD(P)H oxidase activity; GO:0016491 oxidoreductase activity; GO:0016651 oxidoreductase activity, acting on NAD(P)H; GO:0019899 enzyme binding; GO:0020037 heme binding; GO:0031267 small GTPase binding; GO:0036094 small molecule binding; GO:0043167 ion bind…	PF08022; PF08030	PF08022 FAD-binding domain; PF08030 Ferric reductase NAD binding domain	PQ	KOG0039	Ferric reductase, NADH/NADPH oxidase and related proteins	WP4466 Oxidative stress and redox pathway;WP3626 Microglia pathogen phagocytosis pathway;WP1253 Type II interferon signaling (IFNG)	http://www.wikipathways.org/instance/WP4466_r116840;http://www.wikipathways.org/instance/WP3626_r116838;http://www.wikipathways.org/instance/WP1253_r71753		R-MMU-1222556 ROS and RNS production in phagocytes;R-MMU-1236973 Cross-presentation of particulate exogenous antigens (phagosomes);R-MMU-1236975 Antigen processing-Cross presentation;R-MMU-1280218 Adaptive Immune System;R-MMU-162582 Signal Transduction;R-MMU-168249 Innate Immune System;R-MMU-168256 Immune System;R-MMU-194138 Signaling by VEGF;R-MMU-194315 Signaling by Rho GTPases;R-MMU-195258 RHO…	https://reactome.org/PathwayBrowser/#/R-MMU-1222556;https://reactome.org/PathwayBrowser/#/R-MMU-1236973;https://reactome.org/PathwayBrowser/#/R-MMU-1236975;https://reactome.org/PathwayBrowser/#/R-MMU-1280218;https://reactome.org/PathwayBrowser/#/R-MMU-162582;https://reactome.org/PathwayBrowser/#/R-MMU-168249;https://reactome.org/PathwayBrowser/#/R-MMU-168256;https://reactome.org/PathwayBrowser/#/…	HALLMARK INFLAMMATORY RESPONSE	http://www.gsea-msigdb.org/gsea/msigdb/mouse/geneset/HALLMARK_INFLAMMATORY_RESPONSE
Q61093	306	K	2.12222	0.000394546	Up	Cytochrome b-245 heavy chain OS=Mus musculus OX=10090 GN=Cybb PE=1 SV=1	Cybb	1	1.29822e-07	112.95	2	VVTHPFK(1)TIELQMK	-1.1656	25334	19815	21428	51516	52995	51297	0.710413	0.562953	0.614683	1.31741	1.37114	1.31831	plasma membrane	K21421	NOX2; NADPH oxidase 2 [EC:1.-.-.-]	mmu05171 Coronavirus disease - COVID-19; mmu05140 Leishmaniasis; mmu05020 Prion disease; mmu04621 NOD-like receptor signaling pathway; mmu05417 Lipid and atherosclerosis; mmu04933 AGE-RAGE signaling pathway in diabetic complications; mmu04613 Neutrophil extracellular trap formation; mmu05415 Diabetic cardiomyopathy; mmu05010 Alzheimer disease; mmu04216 Ferroptosis; mmu04217 Necroptosis; mmu04670 …	GO:0000302 response to reactive oxygen species; GO:0001525 angiogenesis; GO:0001568 blood vessel development; GO:0001659 temperature homeostasis; GO:0001666 response to hypoxia; GO:0001775 cell activation; GO:0001817 regulation of cytokine production; GO:0001819 positive regulation of cytokine production; GO:0001932 regulation of protein phosphorylation; GO:0001934 positive regulation of protein …	GO:0000323 lytic vacuole; GO:0005622 intracellular anatomical structure; GO:0005634 nucleus; GO:0005635 nuclear envelope; GO:0005737 cytoplasm; GO:0005764 lysosome; GO:0005768 endosome; GO:0005769 early endosome; GO:0005773 vacuole; GO:0005783 endoplasmic reticulum; GO:0005789 endoplasmic reticulum membrane; GO:0005791 rough endoplasmic reticulum; GO:0005794 Golgi apparatus; GO:0005886 plasma mem…	GO:0000166 nucleotide binding; GO:0003824 catalytic activity; GO:0005488 binding; GO:0005515 protein binding; GO:0016175 superoxide-generating NAD(P)H oxidase activity; GO:0016491 oxidoreductase activity; GO:0016651 oxidoreductase activity, acting on NAD(P)H; GO:0019899 enzyme binding; GO:0020037 heme binding; GO:0031267 small GTPase binding; GO:0036094 small molecule binding; GO:0043167 ion bind…	PF08022; PF08030	PF08022 FAD-binding domain; PF08030 Ferric reductase NAD binding domain	PQ	KOG0039	Ferric reductase, NADH/NADPH oxidase and related proteins	WP4466 Oxidative stress and redox pathway;WP3626 Microglia pathogen phagocytosis pathway;WP1253 Type II interferon signaling (IFNG)	http://www.wikipathways.org/instance/WP4466_r116840;http://www.wikipathways.org/instance/WP3626_r116838;http://www.wikipathways.org/instance/WP1253_r71753		R-MMU-1222556 ROS and RNS production in phagocytes;R-MMU-1236973 Cross-presentation of particulate exogenous antigens (phagosomes);R-MMU-1236975 Antigen processing-Cross presentation;R-MMU-1280218 Adaptive Immune System;R-MMU-162582 Signal Transduction;R-MMU-168249 Innate Immune System;R-MMU-168256 Immune System;R-MMU-194138 Signaling by VEGF;R-MMU-194315 Signaling by Rho GTPases;R-MMU-195258 RHO…	https://reactome.org/PathwayBrowser/#/R-MMU-1222556;https://reactome.org/PathwayBrowser/#/R-MMU-1236973;https://reactome.org/PathwayBrowser/#/R-MMU-1236975;https://reactome.org/PathwayBrowser/#/R-MMU-1280218;https://reactome.org/PathwayBrowser/#/R-MMU-162582;https://reactome.org/PathwayBrowser/#/R-MMU-168249;https://reactome.org/PathwayBrowser/#/R-MMU-168256;https://reactome.org/PathwayBrowser/#/…	HALLMARK INFLAMMATORY RESPONSE	http://www.gsea-msigdb.org/gsea/msigdb/mouse/geneset/HALLMARK_INFLAMMATORY_RESPONSE
Q61171	29	K	1.78627	0.00014092	Up	Peroxiredoxin-2 OS=Mus musculus OX=10090 GN=Prdx2 PE=1 SV=3	Prdx2	1	0.000326701	141.93	2	EIK(1)LSDYR	-0.0090781	221680	193670	194900	378510	383720	375070	0.763132	0.6981	0.679458	1.2672	1.32392	1.23273	cytoplasm	K03386			GO:0000122 negative regulation of transcription by RNA polymerase II; GO:0000302 response to reactive oxygen species; GO:0000303 response to superoxide; GO:0000305 response to oxygen radical; GO:0001775 cell activation; GO:0001906 cell killing; GO:0001909 leukocyte mediated cytotoxicity; GO:0001932 regulation of protein phosphorylation; GO:0001934 positive regulation of protein phosphorylation; G…	GO:0000228 nuclear chromosome; GO:0000785 chromatin; GO:0000791 euchromatin; GO:0005622 intracellular anatomical structure; GO:0005634 nucleus; GO:0005694 chromosome; GO:0005730 nucleolus; GO:0005737 cytoplasm; GO:0005739 mitochondrion; GO:0005759 mitochondrial matrix; GO:0005777 peroxisome; GO:0005782 peroxisomal matrix; GO:0005829 cytosol; GO:0031907 microbody lumen; GO:0031974 membrane-enclose…	GO:0003824 catalytic activity; GO:0004601 peroxidase activity; GO:0005488 binding; GO:0005515 protein binding; GO:0008379 thioredoxin peroxidase activity; GO:0008430 selenium binding; GO:0016209 antioxidant activity; GO:0016491 oxidoreductase activity; GO:0016684 oxidoreductase activity, acting on peroxide as acceptor; GO:0020037 heme binding; GO:0042802 identical protein binding; GO:0042803 prot…	PF00578	PF00578 AhpC/TSA family	O	KOG0852	Alkyl hydroperoxide reductase, thiol specific antioxidant and related enzymes	WP4466 Oxidative stress and redox pathway;WP4835 Peroxiredoxin 2 induced ovarian failure	http://www.wikipathways.org/instance/WP4466_r116840;http://www.wikipathways.org/instance/WP4835_r110293		R-MMU-212436 Generic Transcription Pathway;R-MMU-2262752 Cellular responses to stress;R-MMU-3299685 Detoxification of Reactive Oxygen Species;R-MMU-3700989 Transcriptional Regulation by TP53;R-MMU-5628897 TP53 Regulates Metabolic Genes;R-MMU-73857 RNA Polymerase II Transcription;R-MMU-74160 Gene expression (Transcription);R-MMU-8953897 Cellular responses to stimuli;R-MMU-9711123 Cellular response…	https://reactome.org/PathwayBrowser/#/R-MMU-212436;https://reactome.org/PathwayBrowser/#/R-MMU-2262752;https://reactome.org/PathwayBrowser/#/R-MMU-3299685;https://reactome.org/PathwayBrowser/#/R-MMU-3700989;https://reactome.org/PathwayBrowser/#/R-MMU-5628897;https://reactome.org/PathwayBrowser/#/R-MMU-73857;https://reactome.org/PathwayBrowser/#/R-MMU-74160;https://reactome.org/PathwayBrowser/#/R-…	HALLMARK REACTIVE OXIGEN SPECIES PATHWAY;HALLMARK HEME METABOLISM	http://www.gsea-msigdb.org/gsea/msigdb/mouse/geneset/HALLMARK_REACTIVE_OXIGEN_SPECIES_PATHWAY;http://www.gsea-msigdb.org/gsea/msigdb/mouse/geneset/HALLMARK_HEME_METABOLISM
Q61171	135	K	1.77486	0.000316132	Up	Peroxiredoxin-2 OS=Mus musculus OX=10090 GN=Prdx2 PE=1 SV=3	Prdx2	1	2.20362e-10	126.29	2	GLFIIDAK(1)GVLR	0.71304	493020	419180	412940	806550	803970	844340	0.784649	0.698544	0.665543	1.24835	1.2824	1.28296	cytoplasm	K03386			GO:0000122 negative regulation of transcription by RNA polymerase II; GO:0000302 response to reactive oxygen species; GO:0000303 response to superoxide; GO:0000305 response to oxygen radical; GO:0001775 cell activation; GO:0001906 cell killing; GO:0001909 leukocyte mediated cytotoxicity; GO:0001932 regulation of protein phosphorylation; GO:0001934 positive regulation of protein phosphorylation; G…	GO:0000228 nuclear chromosome; GO:0000785 chromatin; GO:0000791 euchromatin; GO:0005622 intracellular anatomical structure; GO:0005634 nucleus; GO:0005694 chromosome; GO:0005730 nucleolus; GO:0005737 cytoplasm; GO:0005739 mitochondrion; GO:0005759 mitochondrial matrix; GO:0005777 peroxisome; GO:0005782 peroxisomal matrix; GO:0005829 cytosol; GO:0031907 microbody lumen; GO:0031974 membrane-enclose…	GO:0003824 catalytic activity; GO:0004601 peroxidase activity; GO:0005488 binding; GO:0005515 protein binding; GO:0008379 thioredoxin peroxidase activity; GO:0008430 selenium binding; GO:0016209 antioxidant activity; GO:0016491 oxidoreductase activity; GO:0016684 oxidoreductase activity, acting on peroxide as acceptor; GO:0020037 heme binding; GO:0042802 identical protein binding; GO:0042803 prot…	PF00578	PF00578 AhpC/TSA family	O	KOG0852	Alkyl hydroperoxide reductase, thiol specific antioxidant and related enzymes	WP4466 Oxidative stress and redox pathway;WP4835 Peroxiredoxin 2 induced ovarian failure	http://www.wikipathways.org/instance/WP4466_r116840;http://www.wikipathways.org/instance/WP4835_r110293		R-MMU-212436 Generic Transcription Pathway;R-MMU-2262752 Cellular responses to stress;R-MMU-3299685 Detoxification of Reactive Oxygen Species;R-MMU-3700989 Transcriptional Regulation by TP53;R-MMU-5628897 TP53 Regulates Metabolic Genes;R-MMU-73857 RNA Polymerase II Transcription;R-MMU-74160 Gene expression (Transcription);R-MMU-8953897 Cellular responses to stimuli;R-MMU-9711123 Cellular response…	https://reactome.org/PathwayBrowser/#/R-MMU-212436;https://reactome.org/PathwayBrowser/#/R-MMU-2262752;https://reactome.org/PathwayBrowser/#/R-MMU-3299685;https://reactome.org/PathwayBrowser/#/R-MMU-3700989;https://reactome.org/PathwayBrowser/#/R-MMU-5628897;https://reactome.org/PathwayBrowser/#/R-MMU-73857;https://reactome.org/PathwayBrowser/#/R-MMU-74160;https://reactome.org/PathwayBrowser/#/R-…	HALLMARK REACTIVE OXIGEN SPECIES PATHWAY;HALLMARK HEME METABOLISM	http://www.gsea-msigdb.org/gsea/msigdb/mouse/geneset/HALLMARK_REACTIVE_OXIGEN_SPECIES_PATHWAY;http://www.gsea-msigdb.org/gsea/msigdb/mouse/geneset/HALLMARK_HEME_METABOLISM
Q9DCD0	308	K	1.9409	0.000249814	Up	6-phosphogluconate dehydrogenase, decarboxylating OS=Mus musculus OX=10090 GN=Pgd PE=1 SV=3	Pgd	1	7.71316e-19	145.75	2	GPK(1)VVQLEGSK	-0.0057827	517170	425190	439090	986160	1016500	989130	0.73853	0.619517	0.646302	1.2729	1.32211	1.29522	cytoplasm	K00033	PGD; 6-phosphogluconate dehydrogenase [EC:1.1.1.44 1.1.1.343]	mmu01200 Carbon metabolism; mmu00480 Glutathione metabolism; mmu00030 Pentose phosphate pathway; mmu01100 Metabolic pathways	GO:0005975 carbohydrate metabolic process; GO:0005996 monosaccharide metabolic process; GO:0006081 cellular aldehyde metabolic process; GO:0006082 organic acid metabolic process; GO:0006098 pentose-phosphate shunt; GO:0006139 nucleobase-containing compound metabolic process; GO:0006725 cellular aromatic compound metabolic process; GO:0006739 NADP metabolic process; GO:0006753 nucleoside phosphate…	GO:0005622 intracellular anatomical structure; GO:0005737 cytoplasm; GO:0005829 cytosol; GO:0043226 organelle; GO:0043227 membrane-bounded organelle; GO:0043229 intracellular organelle; GO:0043231 intracellular membrane-bounded organelle;	GO:0000166 nucleotide binding; GO:0003824 catalytic activity; GO:0004616 phosphogluconate dehydrogenase (decarboxylating) activity; GO:0005488 binding; GO:0016491 oxidoreductase activity; GO:0016614 oxidoreductase activity, acting on CH-OH group of donors; GO:0016616 oxidoreductase activity, acting on the CH-OH group of donors, NAD or NADP as acceptor; GO:0030246 carbohydrate binding; GO:0031406 …	PF03446	PF03446 NAD binding domain of 6-phosphogluconate dehydrogenase	G	KOG2653	6-phosphogluconate dehydrogenase	WP4466 Oxidative stress and redox pathway;WP63 Pentose phosphate pathway	http://www.wikipathways.org/instance/WP4466_r116840;http://www.wikipathways.org/instance/WP63_r117935		R-MMU-1430728 Metabolism;R-MMU-71336 Pentose phosphate pathway;R-MMU-71387 Metabolism of carbohydrates	https://reactome.org/PathwayBrowser/#/R-MMU-1430728;https://reactome.org/PathwayBrowser/#/R-MMU-71336;https://reactome.org/PathwayBrowser/#/R-MMU-71387	HALLMARK XENOBIOTIC METABOLISM	http://www.gsea-msigdb.org/gsea/msigdb/mouse/geneset/HALLMARK_XENOBIOTIC_METABOLISM
Q9DCD0	51	K	1.68159	0.000653975	Up	6-phosphogluconate dehydrogenase, decarboxylating OS=Mus musculus OX=10090 GN=Pgd PE=1 SV=3	Pgd	1	3.57166e-19	203.8	2	GTK(1)VVGAQSLK	-0.62482	2293100	1874500	1967100	3804700	3903600	3803100	0.811545	0.676878	0.717568	1.21709	1.25829	1.23419	cytoplasm	K00033	PGD; 6-phosphogluconate dehydrogenase [EC:1.1.1.44 1.1.1.343]	mmu01200 Carbon metabolism; mmu00480 Glutathione metabolism; mmu00030 Pentose phosphate pathway; mmu01100 Metabolic pathways	GO:0005975 carbohydrate metabolic process; GO:0005996 monosaccharide metabolic process; GO:0006081 cellular aldehyde metabolic process; GO:0006082 organic acid metabolic process; GO:0006098 pentose-phosphate shunt; GO:0006139 nucleobase-containing compound metabolic process; GO:0006725 cellular aromatic compound metabolic process; GO:0006739 NADP metabolic process; GO:0006753 nucleoside phosphate…	GO:0005622 intracellular anatomical structure; GO:0005737 cytoplasm; GO:0005829 cytosol; GO:0043226 organelle; GO:0043227 membrane-bounded organelle; GO:0043229 intracellular organelle; GO:0043231 intracellular membrane-bounded organelle;	GO:0000166 nucleotide binding; GO:0003824 catalytic activity; GO:0004616 phosphogluconate dehydrogenase (decarboxylating) activity; GO:0005488 binding; GO:0016491 oxidoreductase activity; GO:0016614 oxidoreductase activity, acting on CH-OH group of donors; GO:0016616 oxidoreductase activity, acting on the CH-OH group of donors, NAD or NADP as acceptor; GO:0030246 carbohydrate binding; GO:0031406 …	PF03446	PF03446 NAD binding domain of 6-phosphogluconate dehydrogenase	G	KOG2653	6-phosphogluconate dehydrogenase	WP4466 Oxidative stress and redox pathway;WP63 Pentose phosphate pathway	http://www.wikipathways.org/instance/WP4466_r116840;http://www.wikipathways.org/instance/WP63_r117935		R-MMU-1430728 Metabolism;R-MMU-71336 Pentose phosphate pathway;R-MMU-71387 Metabolism of carbohydrates	https://reactome.org/PathwayBrowser/#/R-MMU-1430728;https://reactome.org/PathwayBrowser/#/R-MMU-71336;https://reactome.org/PathwayBrowser/#/R-MMU-71387	HALLMARK XENOBIOTIC METABOLISM	http://www.gsea-msigdb.org/gsea/msigdb/mouse/geneset/HALLMARK_XENOBIOTIC_METABOLISM
Q9DCD0	375	K	1.98322	0.0272687	Up	6-phosphogluconate dehydrogenase, decarboxylating OS=Mus musculus OX=10090 GN=Pgd PE=1 SV=3	Pgd	1	0.0260656	75.243	1	SVFLGK(1)IK	-0.21511	9771.5	6092.1	7812.3	13456	22440	16440	0.802819	0.510692	0.661581	0.999275	1.67921	1.23855	cytoplasm	K00033	PGD; 6-phosphogluconate dehydrogenase [EC:1.1.1.44 1.1.1.343]	mmu01200 Carbon metabolism; mmu00480 Glutathione metabolism; mmu00030 Pentose phosphate pathway; mmu01100 Metabolic pathways	GO:0005975 carbohydrate metabolic process; GO:0005996 monosaccharide metabolic process; GO:0006081 cellular aldehyde metabolic process; GO:0006082 organic acid metabolic process; GO:0006098 pentose-phosphate shunt; GO:0006139 nucleobase-containing compound metabolic process; GO:0006725 cellular aromatic compound metabolic process; GO:0006739 NADP metabolic process; GO:0006753 nucleoside phosphate…	GO:0005622 intracellular anatomical structure; GO:0005737 cytoplasm; GO:0005829 cytosol; GO:0043226 organelle; GO:0043227 membrane-bounded organelle; GO:0043229 intracellular organelle; GO:0043231 intracellular membrane-bounded organelle;	GO:0000166 nucleotide binding; GO:0003824 catalytic activity; GO:0004616 phosphogluconate dehydrogenase (decarboxylating) activity; GO:0005488 binding; GO:0016491 oxidoreductase activity; GO:0016614 oxidoreductase activity, acting on CH-OH group of donors; GO:0016616 oxidoreductase activity, acting on the CH-OH group of donors, NAD or NADP as acceptor; GO:0030246 carbohydrate binding; GO:0031406 …	PF03446	PF03446 NAD binding domain of 6-phosphogluconate dehydrogenase	G	KOG2653	6-phosphogluconate dehydrogenase	WP4466 Oxidative stress and redox pathway;WP63 Pentose phosphate pathway	http://www.wikipathways.org/instance/WP4466_r116840;http://www.wikipathways.org/instance/WP63_r117935		R-MMU-1430728 Metabolism;R-MMU-71336 Pentose phosphate pathway;R-MMU-71387 Metabolism of carbohydrates	https://reactome.org/PathwayBrowser/#/R-MMU-1430728;https://reactome.org/PathwayBrowser/#/R-MMU-71336;https://reactome.org/PathwayBrowser/#/R-MMU-71387	HALLMARK XENOBIOTIC METABOLISM	http://www.gsea-msigdb.org/gsea/msigdb/mouse/geneset/HALLMARK_XENOBIOTIC_METABOLISM
Q9DCD0	303	K	2.17708	0.00328441	Up	6-phosphogluconate dehydrogenase, decarboxylating OS=Mus musculus OX=10090 GN=Pgd PE=1 SV=3	Pgd	1	0.000912041	121.67	2	VQASQK(1)LK	-0.21074	364330	233850	276630	684240	695030	743620	0.759006	0.497076	0.594014	1.28846	1.3188	1.42055	cytoplasm	K00033	PGD; 6-phosphogluconate dehydrogenase [EC:1.1.1.44 1.1.1.343]	mmu01200 Carbon metabolism; mmu00480 Glutathione metabolism; mmu00030 Pentose phosphate pathway; mmu01100 Metabolic pathways	GO:0005975 carbohydrate metabolic process; GO:0005996 monosaccharide metabolic process; GO:0006081 cellular aldehyde metabolic process; GO:0006082 organic acid metabolic process; GO:0006098 pentose-phosphate shunt; GO:0006139 nucleobase-containing compound metabolic process; GO:0006725 cellular aromatic compound metabolic process; GO:0006739 NADP metabolic process; GO:0006753 nucleoside phosphate…	GO:0005622 intracellular anatomical structure; GO:0005737 cytoplasm; GO:0005829 cytosol; GO:0043226 organelle; GO:0043227 membrane-bounded organelle; GO:0043229 intracellular organelle; GO:0043231 intracellular membrane-bounded organelle;	GO:0000166 nucleotide binding; GO:0003824 catalytic activity; GO:0004616 phosphogluconate dehydrogenase (decarboxylating) activity; GO:0005488 binding; GO:0016491 oxidoreductase activity; GO:0016614 oxidoreductase activity, acting on CH-OH group of donors; GO:0016616 oxidoreductase activity, acting on the CH-OH group of donors, NAD or NADP as acceptor; GO:0030246 carbohydrate binding; GO:0031406 …	PF03446	PF03446 NAD binding domain of 6-phosphogluconate dehydrogenase	G	KOG2653	6-phosphogluconate dehydrogenase	WP4466 Oxidative stress and redox pathway;WP63 Pentose phosphate pathway	http://www.wikipathways.org/instance/WP4466_r116840;http://www.wikipathways.org/instance/WP63_r117935		R-MMU-1430728 Metabolism;R-MMU-71336 Pentose phosphate pathway;R-MMU-71387 Metabolism of carbohydrates	https://reactome.org/PathwayBrowser/#/R-MMU-1430728;https://reactome.org/PathwayBrowser/#/R-MMU-71336;https://reactome.org/PathwayBrowser/#/R-MMU-71387	HALLMARK XENOBIOTIC METABOLISM	http://www.gsea-msigdb.org/gsea/msigdb/mouse/geneset/HALLMARK_XENOBIOTIC_METABOLISM
